# Supplementary material for: Using association rule mining to jointly detect clinical features and differentially expressed genes related to chronic inflammatory diseases
Source: PLoS One. 2020 Oct 2;15(10):e0240269. doi: 10.1371/journal.pone.0240269 (PMC7531780; doi:10.1371/journal.pone.0240269)
Supplement: S2 File — (TXT) [file pone.0240269.s002.txt]

ID	Grupo1_P12	Grupo1_P73	Grupo1_P75	Grupo1_P78	Grupo1_P79	Grupo2_P14	Grupo2_P30	Grupo2_P32	Grupo2_P5	Grupo2_P64	Grupo2_P65	Grupo2_P69	Grupo3_P42	Grupo3_P46	Grupo3_P51	Grupo3_P71	Grupo3_P74	Grupo3_P82	Grupo4_P16	Grupo4_P17	Grupo4_P27	Grupo4_P30	Grupo4_P32	Grupo4_P8	Controle_Gr11	Controle_Gr12	Controle_Gr13	Controle_Gr18	Controle_Gr20	Controle_Gr22
1007_s_at	3.1014538158	3.3501950856	3.1014538158	3.10064099	3.10064099	2.9918232175	3.1014538158	3.10064099	3.3141592418	3.3403887464	3.1348326461	3.0373917875	3.1010403427	3.422193267	2.9499843547	3.1014538158	3.1168664507	3.0806485591	3.3119069453	3.1038076011	3.1022821712	3.3368117355	3.1014538158	3.1014538158	3.3216485799	3.1014538158	3.091416454	3.0949566102	3.1835288501	3.0836725423
1053_at	3.3103556787	3.3711454358	3.2825247073	3.2825247073	3.3436526934	3.2825247073	3.2825247073	3.3042136505	3.34241768	3.3157578321	3.3711005993	3.2825247073	3.2545164954	3.2825247073	3.3424095106	3.3094418589	3.2408893027	3.2847520711	3.2700939681	3.2754605006	3.1706322811	3.1737694497	3.2025154712	3.2925720767	3.3596621904	3.2407409359	3.329626063	3.1555427362	3.140753662	3.2825247073
117_at	5.9416593668	5.4193403796	4.7536191005	3.9503424683	5.6341573722	5.4767553679	5.7216731093	5.5735574539	5.2461396108	4.7736810653	5.3880255333	4.9764699372	4.37090183	4.9960974819	4.8740985338	4.8164230997	4.9918569058	5.4973963224	5.3210864698	4.4626221167	5.2247750984	5.09683121	5.0262494968	5.3916336639	5.6248209342	5.6576634694	5.4032756499	4.366684714	4.9352948073	5.4316101855
121_at	2.6333639291	2.6333639291	2.6333639291	2.6394833875	2.643285024	2.6519168242	2.6333639291	2.6333639291	2.6333639291	2.6173667049	2.6333639291	2.5716732126	2.740886208	2.6333639291	2.6333639291	2.6333639291	2.6333639291	2.6333639291	2.6333639291	2.6346336915	2.6333639291	2.6333639291	2.6164321897	2.6333639291	2.6333639291	2.6333639291	2.6333639291	2.6955365377	2.6333639291	2.6333639291
1255_g_at	2.436292054	2.436292054	2.4553852196	2.436292054	2.436292054	2.436292054	2.436292054	2.436292054	2.436292054	2.436292054	2.436292054	2.436292054	2.436292054	2.436292054	2.436292054	2.436292054	2.436292054	2.436292054	2.436292054	2.436292054	2.436292054	2.436292054	2.436292054	2.436292054	2.436292054	2.436292054	2.436292054	2.436292054	2.436292054	2.4655928962
1294_at	4.8301404222	5.1215272783	4.7977036988	4.5145295223	4.7796291821	4.596889072	4.5652771873	4.759714341	5.3714219827	4.7615247692	4.4781097268	4.5823080278	4.6584298082	4.7383060806	4.6779078073	4.6950546029	4.5390382062	4.474997397	4.5980795938	4.2165673461	4.7898110469	4.6839452899	4.7234015294	4.7493220786	4.4922698429	4.326783549	4.6206725673	4.5819903036	5.2404084929	4.5043028604
1316_at	3.5000116287	3.6922308772	3.6454865354	4.0376649216	3.3559691148	3.5600576611	3.486068501	3.8131337086	3.0124477974	3.7009799655	3.9356345741	3.774623494	3.4903370188	3.7859671114	3.6961290278	3.6289647692	3.6981003297	3.5279263293	3.3741497212	4.0363345602	3.7087100291	3.808509904	4.1582266264	3.7052970968	3.5347362309	3.7148880079	3.9280510649	3.7086970946	3.0090681129	3.6551106093
1320_at	2.436292054	2.4468794725	2.436292054	2.436292054	2.436292054	2.436292054	2.436292054	2.4366550633	2.436292054	2.436292054	2.436292054	2.436292054	2.436292054	2.436292054	2.440123243	2.436292054	2.436292054	2.436292054	2.4371532319	2.436292054	2.436292054	2.436292054	2.436292054	2.436292054	2.436292054	2.436292054	2.436292054	2.436292054	2.436292054	2.436292054
1405_i_at	9.6656804299	9.4490048537	11.3687192273	9.9435787101	9.3595496945	10.6661220646	11.1191679426	10.6502304705	10.1102682493	10.0950882103	10.001595563	10.4853843342	9.880150995	9.7225285503	10.5829444604	10.7765830157	10.3737958651	9.5082991337	9.3255754702	10.8626238557	10.3077195803	9.8958525038	10.4651323539	10.0624824818	10.1815016871	10.2828494991	9.5218621752	10.3371141499	9.5864509519	10.4895711447
1431_at	2.4363139507	2.4363139507	2.4363243296	2.4363581441	2.4547137754	2.4363139507	2.4363139507	2.4380735654	2.4631437139	2.4467940092	2.4363139507	2.4364405917	2.4363139507	2.4363756847	2.4502554895	2.4363737443	2.4417425871	2.436292054	2.4363139507	2.444297538	2.4611759596	2.4363139507	2.4628537356	2.4366232411	2.4363139507	2.4363139507	2.4363139507	2.4363139507	2.447347923	2.455912603
1438_at	2.436292054	2.4396846015	2.436292054	2.436292054	2.436292054	2.436292054	2.436292054	2.436292054	2.436292054	2.436292054	2.436292054	2.436292054	2.4426609429	2.436292054	2.436292054	2.436292054	2.436292054	2.436292054	2.436292054	2.442199146	2.436292054	2.436292054	2.436292054	2.436292054	2.436292054	2.436292054	2.436292054	2.436292054	2.436292054	2.436292054
1487_at	3.8711885479	3.8655044997	3.8711885479	3.8178541838	3.9740139657	3.9006172755	3.8711885479	3.8754616183	4.1359247913	3.8059504473	3.8707729969	3.7057343362	3.8953184395	3.803126272	3.9958702726	3.8794888544	3.9410368601	3.8759727801	3.8711885479	3.6934938361	3.8711885479	3.8540661564	3.7807363593	3.8731787709	3.8020957404	3.794040627	3.8711885479	4.0055109886	4.3129077684	3.8085861549
1494_f_at	2.4419482035	2.4419482035	2.4419482035	2.4419482035	2.4435031954	2.4419482035	2.4419482035	2.4419482035	2.4419482035	2.4419482035	2.4419482035	2.4419482035	2.4419482035	2.4419482035	2.4434887651	2.4419482035	2.4419482035	2.4419482035	2.4419482035	2.4419482035	2.4419482035	2.4435200726	2.4419482035	2.4422781776	2.4419482035	2.4750281972	2.4419482035	2.450552561	2.4419482035	2.4419482035
1552256_a_at	2.8417781948	2.8698065179	2.8754354034	2.8666600378	2.8880899381	2.9935155446	2.8812403501	2.8812403501	2.8972921642	2.9176427653	2.9629229506	2.7276000108	2.9058551994	2.8508630121	3.0799804829	2.9003915684	2.8709693203	3.092865226	2.8666600378	2.9276742564	2.8907286981	3.1425715608	3.0002529291	2.8666600378	2.8953190391	2.8810273254	2.9066125326	2.8714974411	2.8666600378	2.8857325685
1552257_a_at	3.7975096319	4.147133941	3.6912566868	3.6957392167	3.7349445205	3.8058412139	3.9925229762	3.8962899498	4.1503333083	3.6957813437	3.752379742	3.6847026349	3.6621096268	3.9874298149	3.6659735507	3.8831846017	3.6924405882	3.5459802199	3.9714118777	3.6957813437	3.9917405088	3.8472163456	3.7379500577	3.4694876199	3.8635795143	3.6560892791	3.8952401232	3.9284381865	4.3933831114	3.6912566868
1552258_at	2.436797805	2.436797805	2.4367777975	2.436797805	2.4911268374	2.4365312388	2.436797805	2.437471794	2.436797805	2.436797805	2.436797805	2.436797805	2.4881849823	2.4386314015	2.436797805	2.436797805	2.4483876288	2.436797805	2.4394917172	2.436797805	2.436797805	2.4666298944	2.4739055593	2.436797805	2.436797805	2.4605686541	2.436797805	2.436797805	2.436797805	2.4762338051
1552261_at	2.4411983198	2.4833971676	2.436292054	2.436292054	2.436292054	2.436292054	2.436292054	2.436292054	2.436292054	2.436292054	2.4480108719	2.436292054	2.436292054	2.436292054	2.436292054	2.436292054	2.436292054	2.436292054	2.436292054	2.4477368098	2.436292054	2.436292054	2.436292054	2.436292054	2.436292054	2.436292054	2.436292054	2.436292054	2.436292054	2.436292054
1552263_at	5.876945935	6.320619149	6.1273947206	5.5258053156	6.126341796	6.1628805713	6.5940565265	6.097766998	5.9549088537	5.8067849835	6.4047709596	5.733699478	5.959186184	6.2750773949	6.1812209435	6.1532009367	5.8678039569	6.1164358996	6.1001873538	6.3621654306	6.13907911	5.9069399516	6.1052007062	5.9956669791	5.9573738653	5.905671251	5.9100510023	5.7019358691	6.4423606809	6.1187141907
1552264_a_at	5.0576670262	5.2895368163	5.5717555798	4.8564157266	5.5352392754	5.37990233	5.8004923204	5.1282423646	5.1306022766	5.018464	5.5452571288	5.2118323445	5.2228621286	5.0769996076	5.3901421737	5.3047620556	5.1410722887	5.5882099279	5.3919144998	5.4358562306	5.516819804	5.17856342	5.6039914236	5.3115734399	5.1099138209	5.273392238	5.403808559	4.8462631313	5.035206639	5.3909994169
1552266_at	2.436292054	2.436292054	2.436292054	2.436292054	2.436292054	2.436292054	2.436292054	2.436292054	2.4498094	2.436292054	2.436292054	2.436292054	2.436292054	2.436292054	2.436292054	2.436292054	2.436292054	2.436292054	2.436292054	2.436292054	2.436292054	2.436292054	2.436292054	2.436292054	2.436292054	2.436292054	2.436292054	2.4364978234	2.436292054	2.436292054
1552269_at	2.436292054	2.436292054	2.436292054	2.436292054	2.4520362801	2.436292054	2.436292054	2.436292054	2.436292054	2.436292054	2.436292054	2.436292054	2.436292054	2.436292054	2.436292054	2.4398038615	2.436292054	2.436292054	2.436292054	2.436292054	2.436292054	2.4365166389	2.436292054	2.436292054	2.4405833915	2.436292054	2.436292054	2.436292054	2.436292054	2.436292054
1552271_at	2.436292054	2.436292054	2.436292054	2.436292054	2.436292054	2.436292054	2.436292054	2.436292054	2.436292054	2.436292054	2.436292054	2.436292054	2.436292054	2.436292054	2.436292054	2.436292054	2.4528632836	2.436292054	2.436292054	2.436292054	2.4372608021	2.436965873	2.436292054	2.436292054	2.436292054	2.436292054	2.436292054	2.436292054	2.436292054	2.4382685531
1552272_a_at	2.436292054	2.436292054	2.436292054	2.436292054	2.436292054	2.436292054	2.436292054	2.436292054	2.436292054	2.4517829389	2.436292054	2.4475174844	2.436292054	2.436292054	2.436292054	2.436292054	2.436292054	2.436292054	2.4375563451	2.436292054	2.436292054	2.436292054	2.436292054	2.436292054	2.436292054	2.436292054	2.436292054	2.436292054	2.436292054	2.436292054
1552274_at	5.5068907602	5.0920459641	4.6979381113	5.2589351173	5.0047864159	4.8693668068	4.9089486164	5.1550411985	3.4249211588	5.0499143111	5.3209761852	4.9724450794	4.9427117215	4.9747718721	4.8653032213	5.0871507206	5.0650996153	5.0679450903	5.0696884799	5.2563067885	4.445938705	5.1323160691	4.9531031422	4.657241534	4.7737386873	5.1262565099	4.7830084336	4.6408034739	4.1214960932	5.0839253004
1552275_s_at	3.1152143284	2.9805830052	3.5384948539	3.639724708	3.4579701353	3.4255457927	3.6377957116	3.3571394525	3.2775814901	3.3912925806	3.6042221926	3.4248947374	3.6502647096	2.9713424317	3.215844537	3.0642049938	3.2778754337	3.3236819889	3.2867723883	3.4002572973	2.6668876932	3.7602788155	3.5132576698	3.4811559782	3.346444312	3.7137921568	3.3693488724	2.9498840682	2.7168142465	3.6614710314
1552276_a_at	2.43721427	2.43721427	2.43721427	2.43721427	2.4371251608	2.4681429008	2.4371697154	2.43721427	2.43721427	2.4432034164	2.43721427	2.4371251608	2.43721427	2.4371251608	2.4381949515	2.43721427	2.43721427	2.43721427	2.43721427	2.43721427	2.4387760615	2.43721427	2.43721427	2.43721427	2.43721427	2.43721427	2.4371251608	2.4485052257	2.4915680066	2.43721427
1552277_a_at	3.702542145	3.8709749856	3.8554797186	3.6400110542	3.883232538	3.9046442901	3.8159902423	3.6572457784	3.525244403	3.7886153932	3.7412255141	3.8144846696	3.8824400371	3.2714834461	3.5791673543	3.639909786	4.1013168816	3.3768522275	3.0435775069	3.6359080224	3.5967383118	3.496807318	3.4241241506	3.7704085516	3.2501606792	3.5117697658	3.5557145904	3.6802229566	3.0085918462	3.3722787416
1552278_a_at	2.436292054	2.436292054	2.4487015141	2.436292054	2.436292054	2.436292054	2.436292054	2.4411564789	2.436292054	2.436292054	2.436292054	2.436292054	2.436292054	2.445396282	2.436292054	2.436292054	2.436292054	2.436292054	2.436292054	2.436292054	2.4674995964	2.436292054	2.436292054	2.436292054	2.436292054	2.4437329868	2.436292054	2.436292054	2.436292054	2.436292054
1552279_a_at	2.4539870788	2.436292054	2.4804972493	2.4539870788	2.4539870788	2.4539870788	2.4539870788	2.4539870788	2.4539870788	2.4511606247	2.4539870788	2.4539870788	2.4539870788	2.4539870788	2.4539870788	2.4539870788	2.4921349123	2.4539870788	2.4539870788	2.4539870788	2.4904266546	2.4539870788	2.4539870788	2.4796050466	2.4539870788	2.4568135329	2.4539870788	2.506062007	2.4539870788	2.4541496598
1552280_at	2.436292054	2.436292054	2.436292054	2.436292054	2.4473628325	2.436292054	2.436292054	2.464180141	2.436292054	2.436292054	2.436292054	2.436292054	2.436292054	2.436292054	2.436292054	2.436292054	2.436292054	2.436292054	2.436292054	2.436292054	2.436292054	2.436292054	2.436292054	2.436292054	2.436292054	2.436292054	2.436292054	2.436292054	2.4633062102	2.436292054
1552281_at	2.4707353262	2.4693529676	2.4731103571	2.4693529676	2.4693529676	2.4693529676	2.474909842	2.4693529676	2.5539506738	2.4693529676	2.4693529676	2.4693529676	2.4693529676	2.4871623157	2.4693529676	2.4693529676	2.4693529676	2.4789227823	2.4693529676	2.4693529676	2.4693529676	2.4693529676	2.497513858	2.4727250226	2.4693529676	2.4693529676	2.4693529676	2.4693529676	2.4693529676	2.4693529676
1552283_s_at	2.9661106163	2.4981938916	3.0898844815	3.4256530678	2.6997333076	2.5688560845	3.4994953189	3.7699190676	3.5703058213	2.8104352355	2.905360136	3.1814209669	2.9902290381	3.0226505413	2.9220373015	4.1235658619	3.1354016828	2.7351070784	2.9902290381	2.9766225754	2.8400123558	2.9220373015	3.867279534	2.7523709859	3.8174130544	2.6857407983	2.9432478427	2.8250033899	3.2843468295	3.2165727126
1552286_at	3.1628311041	3.2172129292	3.1484567594	3.4837068764	3.1610390524	2.7555352534	3.2921161214	3.3120015698	4.1156016331	3.3577885877	3.0884151663	3.4702274979	3.1717671908	3.7916187732	2.963563251	2.9386746122	3.308787412	3.0605980067	3.4105908638	3.4846333197	3.8872469736	3.4791367832	3.320564544	3.2555069163	3.1531583268	3.423922064	3.3849239164	3.4283006943	3.0282693386	3.2169833043
1552287_s_at	5.3445317074	5.0125241248	5.5185746503	5.8817278222	5.1779999499	5.4231461149	5.6576568338	5.3723133911	6.2262894306	5.7460363486	5.0808996522	5.5922103864	5.6255531164	5.2927111169	5.3593007919	5.7477860613	5.4886654269	5.4530507877	5.5009590808	5.3935668568	5.7721668253	5.6718964166	5.5614808707	5.309638337	5.3664846243	5.4592077719	5.3990542495	5.5166484799	5.5946426899	5.5577262231
1552288_at	2.436292054	2.436292054	2.436292054	2.436292054	2.4452121082	2.4568447101	2.436292054	2.436292054	2.436292054	2.436292054	2.436292054	2.436292054	2.436292054	2.4524154175	2.436292054	2.436292054	2.436292054	2.436292054	2.436292054	2.4363623293	2.4724265923	2.4369725503	2.436292054	2.436292054	2.4366842947	2.436292054	2.4383256745	2.436292054	2.436292054	2.436292054
1552289_a_at	2.436292054	2.436292054	2.436292054	2.436292054	2.436292054	2.436292054	2.436292054	2.436292054	2.436292054	2.436292054	2.436292054	2.436292054	2.436292054	2.436292054	2.436292054	2.436292054	2.436292054	2.4370813062	2.436292054	2.436292054	2.436292054	2.436292054	2.436292054	2.436292054	2.436292054	2.436292054	2.436292054	2.436292054	2.436292054	2.436292054
1552291_at	5.6545376314	5.5466000604	5.6510327813	5.4161041815	5.7026531029	5.6898386372	5.900176835	5.6390933664	5.6429358268	5.2883843638	5.8795913402	5.6053434613	5.6155532188	5.8379383079	5.9631072441	5.7298537391	5.4505277998	5.9565525083	5.582282711	5.6672386326	5.6463842482	5.5000940342	5.4948777166	5.3333549234	5.6347890403	5.4910745063	5.3230547462	5.7065604583	5.6335083668	5.6441399244
1552293_at	2.436292054	2.436292054	2.436292054	2.436292054	2.436292054	2.436292054	2.436292054	2.436292054	2.436292054	2.436292054	2.436292054	2.436292054	2.436292054	2.436292054	2.436292054	2.436292054	2.436292054	2.436292054	2.436292054	2.436292054	2.436292054	2.436292054	2.436292054	2.436292054	2.436292054	2.436292054	2.436292054	2.436292054	2.436292054	2.436292054
1552295_a_at	2.436292054	2.436292054	2.436292054	2.436292054	2.436292054	2.4365112593	2.436292054	2.4528374257	2.436292054	2.4364279415	2.436292054	2.436292054	2.4552823979	2.436292054	2.436292054	2.436292054	2.436292054	2.436292054	2.436292054	2.436292054	2.436292054	2.436292054	2.436292054	2.436292054	2.436292054	2.436292054	2.436292054	2.5298033428	2.436292054	2.436292054
1552296_at	2.4363296542	2.4363296542	2.4363296542	2.4363296542	2.5442859897	2.4895093665	2.4363296542	2.4566371356	2.4706605999	2.4387259032	2.4363296542	2.4363296542	2.4363296542	2.4363296542	2.4363296542	2.4363296542	2.4363296542	2.4363296542	2.4905169758	2.443477518	2.4363296542	2.4681138165	2.4363296542	2.4363296542	2.473436431	2.437241283	2.438079356	2.4398088473	2.5119860701	2.436292054
1552299_at	2.436341983	2.436292054	2.436341983	2.436341983	2.4827601145	2.436341983	2.5184479145	2.4801881131	2.4936140051	2.436341983	2.4443425532	2.436341983	2.4510744596	2.436341983	2.4448063636	2.436341983	2.436341983	2.436341983	2.436341983	2.436341983	2.5140019582	2.436341983	2.4916594886	2.436341983	2.4586091301	2.436341983	2.436341983	2.4486153782	2.436341983	2.4372283667
1552301_a_at	2.446958326	2.446958326	2.4799992722	2.446958326	2.4496687543	2.446958326	2.4602343587	2.4470762411	2.4974453531	2.5011857439	2.5671349322	2.446958326	2.446958326	2.446958326	2.446958326	2.446958326	2.6303012242	2.446958326	2.446958326	2.446958326	2.4536397711	2.479750021	2.5433256868	2.446958326	2.4522556282	2.446958326	2.446958326	2.446958326	2.5955808843	2.4821633387
1552302_at	5.6378770622	5.6152637201	4.6600407991	5.4769625647	5.266870097	5.2655098366	5.07004259	5.2119235746	4.0024509825	5.3171607409	5.1716742929	5.1368271221	4.9768685799	5.065759724	5.297894098	5.3169249522	5.1383611525	5.0149818214	5.4257259579	4.4685519808	5.3335701823	5.3306990264	5.1184411205	5.4339371821	5.4161388754	5.2859090069	5.3156753938	4.4169388991	5.237070178	5.144484703
1552303_a_at	3.7275918162	3.5301742773	3.2049401337	3.5064459213	3.5045235152	3.7529234706	3.3418664653	3.3459067808	3.0061582469	3.2835695784	3.3871325363	3.3553552813	3.2669630725	3.4626974528	3.3935996733	3.3829922398	3.3817743529	3.3346104756	3.6679027836	3.1360050425	3.1383825975	3.4941972244	3.2572034464	3.3536267646	3.2874240411	3.3972877489	3.2818061159	2.9127750233	3.4252214036	3.4282645502
1552304_at	2.5063546752	2.5392561696	2.472377105	2.4385682344	2.4389710035	2.4385682344	2.4385682344	2.4385682344	2.4385682344	2.4839460982	2.4385682344	2.4385682344	2.4385101965	2.4385682344	2.4385682344	2.4385682344	2.4392286154	2.4385682344	2.4385682344	2.4385682344	2.4489099058	2.4385682344	2.4385682344	2.5108757459	2.4385682344	2.4385682344	2.4385682344	2.4385682344	2.4385682344	2.4378059001
1552306_at	2.6767338414	2.6689898713	2.6233501479	2.6767338414	2.6767338414	2.6718374218	2.6767338414	2.6718374218	2.865540147	2.728155864	2.6689898713	2.6901680181	2.6767338414	2.7052892543	2.8285601639	2.6689898713	2.6870248415	2.6714653893	2.695878881	2.792279841	2.6643451203	2.6783622516	2.6718374218	2.6860657478	2.6801714989	2.6689898713	2.6767338414	2.683731202	2.6767338414	2.687355765
1552307_a_at	4.1811677447	4.3615652446	4.3082568568	4.3288325273	4.1811677447	3.8177449753	4.1838309118	4.0912658654	4.295325022	4.2676938866	4.2596298603	4.2449248111	4.1333329836	4.1330684374	4.5272632433	4.339328685	4.1838309118	3.8485345065	4.0896084721	4.3103119967	4.4076649513	4.1608590883	4.2535066913	4.3918170583	3.9844880474	4.4600566501	3.9798951929	4.5248330092	4.2941760315	4.1844824905
1552309_a_at	4.3763054065	4.9475781227	4.3942193886	4.0818736594	4.2299143393	4.0312093043	4.0648054475	4.0446058663	2.7278284318	3.1933305679	4.2368592091	3.9222957596	4.1605363679	3.8956080518	4.4041386448	3.115079559	3.7727076186	3.8387567193	3.0041087599	3.3791217493	3.3267608597	3.8387567193	4.0610320204	4.5557638662	3.8827548175	3.8941222717	3.8941222717	3.2895345718	3.7437598062	3.5015652699
1552310_at	5.8778901327	5.9072777699	5.7787845626	5.9003409845	5.8201920669	5.7456578259	5.5969136473	6.0236203451	5.8984945506	6.0216468568	5.7540639914	6.0034236855	6.2687082579	6.02016351	6.0982878286	5.976695953	5.7438973254	5.8987811153	5.6857423963	6.175647782	5.7153229262	5.5951022676	5.9913467001	5.7041543236	6.2829352172	6.1162475844	6.0322215672	6.0220676122	5.6330108692	6.1783195423
1552311_a_at	2.9394090878	3.1400879156	2.9034642797	2.8978103522	2.9034642797	2.9034642797	2.9052335317	2.9034642797	2.9034642797	2.8393771872	2.9034642797	2.9034642797	2.9034642797	2.9378562355	2.9034642797	2.9034642797	2.9034642797	3.0311899995	3.0912211705	2.9034642797	2.9192613705	2.9522717931	2.8393771872	2.8393771872	2.9034642797	2.8721044354	2.9034642797	2.9034642797	2.9074347663	2.9957217529
1552312_a_at	2.8576500451	2.9388343964	2.9203495411	2.7668528958	3.0348404597	2.8961907333	2.8496711786	2.776179343	3.0571513183	2.9235267059	2.9450148226	2.7439992272	2.776179343	2.9067358645	2.8614590895	3.0426330685	2.8348619993	2.7477940201	2.8278049759	3.0324052338	2.8099017234	2.8543962196	2.8850879395	2.9117423913	2.8099017234	2.8937410928	2.8070303287	2.811045671	3.0578810832	2.90109214
1552314_a_at	2.4399398551	2.4397165933	2.4399398551	2.4399398551	2.4399398551	2.4399398551	2.4399398551	2.4399398551	2.4399398551	2.5307050291	2.4399398551	2.4397165933	2.4397165933	2.4397165933	2.4399398551	2.4434689201	2.4399398551	2.4399398551	2.4399398551	2.4399398551	2.4399398551	2.4399398551	2.5977954322	2.4802748703	2.4510190286	2.4399398551	2.4399398551	2.4399398551	2.4399398551	2.4397165933
1552315_at	5.7087143282	5.1419673475	6.0845066917	6.2157926222	6.0452749533	6.0726084998	6.2277207444	5.7672556351	6.1935901685	6.0670389787	6.0454632926	6.1611430339	6.0360760589	5.2618599734	5.970163822	5.6928464209	6.2467004943	5.7705402856	5.6521261897	5.6954293664	5.6849701771	5.8766639064	6.0881893094	6.2214242216	5.8121644957	5.9608953546	6.0584114337	5.7785346235	5.3374908455	6.2820024389
1552316_a_at	9.1639861144	8.8116227657	8.8956515567	9.2296275665	8.7459801499	8.8556219158	9.011425926	8.9957287159	9.3310353223	9.1689355568	8.9649580106	9.0295170307	9.0191582277	9.1931940984	9.0429407623	9.0480940934	9.1601811141	8.8891318563	9.0645573297	9.0788084406	9.0043787142	8.772087692	9.1307281113	9.2814068263	9.1378856129	8.8498999763	9.05664552	9.1233299213	9.2035207196	9.184342586
1552318_at	7.7757271908	7.3260459064	7.4268582553	7.8599579603	7.4275860718	7.5375526576	7.6923171154	7.4559715932	7.2784210128	7.7991362778	7.4883078077	7.7877054662	7.7557253716	7.7883047065	7.6248790366	7.7983346599	7.6487692763	7.8238756022	7.4946399268	7.6678098298	7.4692241968	7.7977046232	7.8221694773	7.8627364377	7.7433029441	7.8313650496	7.7090971574	7.7059005544	7.3807147665	7.8386089606
1552319_a_at	2.436292054	2.436292054	2.4376953114	2.4437748856	2.436292054	2.4511742435	2.436292054	2.4951978986	2.436292054	2.4362991635	2.437853465	2.436292054	2.436292054	2.4368141345	2.436292054	2.4632719643	2.436292054	2.436292054	2.436292054	2.436292054	2.436292054	2.436292054	2.436292054	2.436292054	2.436292054	2.4975308739	2.436292054	2.436292054	2.526223646	2.436292054
1552320_a_at	3.2699367688	2.7804510821	3.6442129876	3.2415908325	3.2175304975	3.1566805798	3.2810704202	3.4592527448	3.9364651074	3.2866406679	3.2165802554	3.0984088358	3.4933855733	3.3060867129	3.3522460686	3.1458552317	3.4434960261	3.1208602141	3.216564442	3.4412252477	3.2555924364	2.8657873203	3.1326583209	3.2288228102	3.2718664619	3.3951065104	3.1810966063	3.4539102033	3.1316021696	3.5725401465
1552321_a_at	3.806054628	3.2172605598	4.7754285231	3.9226036205	3.4399041975	3.6963977032	3.8771136918	3.9740685263	4.7446281779	4.1183845094	3.5259253795	3.8552508709	3.3863759108	3.7025042579	3.8978484976	4.4773535044	3.7937830107	3.3608171311	3.3028189197	4.1333131415	3.734161829	3.1613013927	3.8071723206	3.8026735075	3.905936609	3.6737468868	3.4741614595	4.2463650539	4.0806879831	3.8970641411
1552322_at	2.460057824	2.4364499078	2.4552083115	2.4364499078	2.4473634857	2.4364499078	2.4364499078	2.4400028317	2.4364499078	2.4364499078	2.4364499078	2.4364499078	2.4364499078	2.4364499078	2.4364499078	2.4364499078	2.4500242314	2.4364499078	2.4364499078	2.4991298245	2.4364499078	2.5988763539	2.4364499078	2.5319662387	2.4364499078	2.4374458954	2.4364499078	2.4364499078	2.4364499078	2.4370681282
1552323_s_at	2.5271886964	2.5437685808	2.5653825296	2.6321848397	2.5247879786	2.5230386622	3.0782170583	2.5437685808	3.2979898643	2.6981068517	2.5437685808	2.5437685808	2.5165311145	2.7783772342	2.6556008917	2.6706077872	2.8062365728	2.6321848397	2.9994587531	2.7786380244	2.6951940892	2.6150372072	2.8041562777	3.1612718511	2.7531751487	2.6213102182	2.5471425	2.6326675579	2.7949861175	2.7546489292
1552325_at	2.436292054	2.436292054	2.436292054	2.436292054	2.436292054	2.436292054	2.436292054	2.436292054	2.436292054	2.4365611431	2.436292054	2.436292054	2.436292054	2.436292054	2.436292054	2.436292054	2.5421228393	2.4428691534	2.4386770061	2.436292054	2.436292054	2.436292054	2.436292054	2.486741562	2.4378181389	2.4513715186	2.436292054	2.436292054	2.436292054	2.436292054
1552326_a_at	2.436292054	2.4363418661	2.4363418661	2.4428089428	2.4363418661	2.455890441	2.4363418661	2.5101635972	2.4363418661	2.4363418661	2.4363418661	2.4396593311	2.5067420956	2.5866450389	2.4363418661	2.436292054	2.4363418661	2.4363418661	2.6062825258	2.4363418661	2.4363418661	2.4677460549	2.4363418661	2.4363418661	2.4363926815	2.4363418661	2.4363418661	2.4363418661	2.4380502515	2.4363418661
1552327_at	2.4776021459	2.4487098472	2.4588255108	2.6280065492	2.4510330156	2.4588255108	2.4511153704	2.4588255108	2.5419652855	2.5683844179	2.4514113373	2.4810226371	2.4588255108	2.4588255108	2.4588255108	2.4594856156	2.5132472885	2.458165406	2.5335764774	2.4588255108	2.4510330156	2.4588255108	2.4510330156	2.5417319874	2.4588255108	2.4588255108	2.4588255108	2.4752994476	2.4588255108	2.5372250574
1552329_at	4.1444114834	4.0767095891	4.1789607482	3.970803892	3.8625019356	3.9261829573	4.0459468187	4.0128167699	4.4177177218	4.0735918286	4.2974478737	4.0063904468	3.7290581416	3.8257054928	3.9678083784	3.9434203855	4.0566262713	3.9492236762	4.0697188311	4.172742233	4.0220481805	4.2265990626	3.7730667009	4.1558601904	4.0173182207	4.5288720603	4.287525016	4.1239167798	3.8079925255	4.08711518
1552330_at	3.6483480446	3.5078754352	3.3876886949	3.6245102413	3.3832717017	3.1488158631	3.3584318315	3.4675130297	3.4170166423	3.5320242014	3.258898742	3.1839762977	3.6195960347	3.5661874632	3.7895986674	3.3639574346	3.5856067242	3.5237096327	3.6592162031	3.1443447243	3.4566132793	3.4899218541	3.8634780836	3.4927588018	3.6613779079	3.4568639285	3.4297981379	3.2863969067	3.9417386028	3.4072749456
1552332_at	2.8687189733	2.8687189733	2.9158866892	2.8687189733	2.8687189733	2.8687189733	3.0088670569	2.8687189733	2.8893228147	2.8687189733	2.8687189733	2.8687189733	2.8687189733	2.86026845	2.8687189733	2.8687189733	2.8687189733	2.86026845	2.8990771721	2.86026845	2.9107481575	2.8687189733	2.8687189733	2.8687189733	2.8687189733	2.8687189733	2.8687189733	2.86026845	2.8687189733	2.8828319455
1552334_at	3.1922519664	3.0549629955	3.3918382226	3.2897138406	3.4488487768	3.6104793794	3.5045248258	3.4369818185	3.4511746536	3.5119958027	3.5474148353	3.3918382226	3.3918382226	2.8169226987	3.3918382226	3.2135647867	3.370578097	3.1551120752	3.5554022209	3.0632012529	3.5585642524	3.7044494716	3.4516578815	3.3918382226	3.5429528201	3.3918382226	3.3850867475	3.3170828035	3.2053887483	3.4744398904
1552335_at	2.8152566771	2.8539184039	2.8539184039	2.8539184039	2.8343894245	2.8539184039	2.8208397807	2.8539184039	2.791194952	2.848295892	2.8539184039	2.8636873488	2.8444206972	2.8343894245	3.0286351542	2.8514190707	2.8915162093	2.984853472	2.565680966	2.8758310425	3.1913227311	2.8539184039	2.8568829669	2.9504413505	2.8539184039	2.8369669995	2.8539184039	2.8539184039	3.1511907218	2.9730966077
1552337_s_at	2.436292054	2.436292054	2.436292054	2.436292054	2.436292054	2.436292054	2.436292054	2.436292054	2.436292054	2.436292054	2.436292054	2.436292054	2.436292054	2.436292054	2.4389338505	2.436292054	2.436292054	2.436292054	2.436292054	2.436292054	2.436292054	2.436292054	2.436292054	2.436292054	2.436292054	2.436292054	2.436292054	2.4999622255	2.436292054	2.436292054
1552338_at	2.436292054	2.436292054	2.436292054	2.436292054	2.436292054	2.436292054	2.436292054	2.436292054	2.436292054	2.436292054	2.436292054	2.436292054	2.436292054	2.436292054	2.436292054	2.436292054	2.436292054	2.436292054	2.436292054	2.436292054	2.436292054	2.436292054	2.436292054	2.436292054	2.436292054	2.4363882771	2.436292054	2.436292054	2.436292054	2.436292054
1552340_at	2.436292054	2.436292054	2.436292054	2.436292054	2.436292054	2.436292054	2.436292054	2.436292054	2.436292054	2.436292054	2.436292054	2.4366765013	2.4528825656	2.436292054	2.436292054	2.436292054	2.436292054	2.436292054	2.4516002199	2.436292054	2.436292054	2.436292054	2.436292054	2.436292054	2.436292054	2.436292054	2.436292054	2.436292054	2.436292054	2.436292054
1552343_s_at	5.5391603467	5.0697550821	5.1361046805	6.2437986433	4.767536296	5.6883699643	5.5165668215	5.2281755551	6.6910477767	5.7652817838	5.2914868063	5.8815693822	5.663272338	5.5798015531	5.1269974246	5.7472252229	5.0247677588	5.353875198	5.2238528185	5.1078127821	5.333252051	5.9305512294	5.6068664397	5.748988716	5.8623566116	5.6414150459	5.5708414725	5.8290396471	5.5421512435	5.6384017246
1552344_s_at	3.0305043768	2.6674451909	3.1531523903	3.2975701045	3.1344943532	3.1475497516	3.1786416078	3.1688371101	3.1475497516	3.1475497516	3.4727111288	3.1814274834	3.3888865741	2.9569796408	3.1553493065	3.145312683	3.2168767527	3.1276552081	3.0209018285	3.2001505635	2.7355154433	3.2030432462	3.0109016043	3.2350796382	3.1475497516	3.1475497516	3.2316381538	3.3226739144	2.8252140072	3.1666983627
1552347_at	5.2048480702	4.8330510593	5.1658517808	5.4823691551	4.6494593896	5.0705797371	4.9105960155	5.2142491169	5.6930786816	5.7025802925	4.9248451736	5.6718184812	5.4839819269	5.2810644985	5.1699425859	5.2213498844	4.5994269239	5.2115664997	5.1949770375	4.5481692889	5.4006964179	5.202431129	5.2311928844	5.3466183771	5.3593588677	5.3833590454	5.1474835785	5.1691706647	5.3999959792	5.314642147
1552348_at	2.4363442377	2.4363442377	2.4363442377	2.436292054	2.4443152612	2.4363462328	2.4363442377	2.4396986233	2.4363442377	2.4363442377	2.4363442377	2.4363442377	2.4363442377	2.599490153	2.4371192721	2.4363442377	2.4366483529	2.7018906377	2.4363442377	2.4363442377	2.4363442377	2.4363442377	2.4363442377	2.4363442377	2.4363442377	2.483991672	2.4364268863	2.4363442377	2.5078562767	2.4363442377
1552349_a_at	2.436292054	2.436292054	2.436292054	2.45313603	2.436292054	2.436292054	2.436292054	2.436292054	2.436292054	2.436292054	2.436292054	2.4500119686	2.436292054	2.4371979168	2.436292054	2.436292054	2.436292054	2.4466532939	2.436292054	2.4828689484	2.436292054	2.436292054	2.436292054	2.436292054	2.4545264375	2.436292054	2.436292054	2.436292054	2.436292054	2.436292054
1552354_at	2.436292054	2.436292054	2.436292054	2.436292054	2.436292054	2.436292054	2.436292054	2.436292054	2.436292054	2.436292054	2.436292054	2.436292054	2.436292054	2.436292054	2.436292054	2.436292054	2.436292054	2.436292054	2.436292054	2.436292054	2.436292054	2.436292054	2.436292054	2.436292054	2.436292054	2.436292054	2.436292054	2.436292054	2.436292054	2.436292054
1552355_s_at	2.436292054	2.436292054	2.436292054	2.436292054	2.436292054	2.436292054	2.436292054	2.449291095	2.436292054	2.436292054	2.436292054	2.436292054	2.436292054	2.436292054	2.436292054	2.436292054	2.436292054	2.436292054	2.4577179498	2.436292054	2.436292054	2.436292054	2.436292054	2.4419523214	2.485047674	2.436292054	2.436292054	2.436292054	2.436292054	2.436292054
1552359_at	2.436292054	2.436292054	2.4368093292	2.436292054	2.436292054	2.438137928	2.436292054	2.4367613924	2.436292054	2.4378031052	2.436292054	2.436292054	2.436292054	2.4395939456	2.436292054	2.436292054	2.436292054	2.4442647521	2.436292054	2.436292054	2.436292054	2.436292054	2.436292054	2.436292054	2.436292054	2.436292054	2.436292054	2.4537528546	2.436292054	2.436292054
1552360_a_at	3.7325340406	3.8805915777	3.7706138726	3.6324650685	3.8313351731	3.8424169395	3.8214421114	3.5703295288	3.9235033881	3.8280469418	3.7069352151	3.7768337429	3.7076775355	3.8225944647	3.7567168889	3.7878386499	3.7312679016	3.7069352151	3.8953756506	3.7735553258	3.6997662116	3.7764503914	3.8560744	3.7512670444	3.8961520274	3.5610809831	3.6961946255	3.6861980734	3.7104574582	3.7152794272
1552362_a_at	3.605824123	3.6068062713	3.708786874	3.7894302103	3.7490649792	3.4124878066	3.6099697435	3.6068062713	4.4030447459	3.8687648919	3.2985399877	3.8544062492	3.7155646343	3.625994436	3.6503507863	4.0520777991	3.6777489616	3.6129442958	3.6129442958	3.6149366998	3.6075959044	3.4301245334	3.3346563327	3.3613377587	3.6129442958	3.6129442958	3.6274816147	3.6441790786	3.6149366998	3.6427647778
1552364_s_at	2.5793508807	2.4738858066	2.7193505243	2.510228209	2.5133813178	2.565868867	2.5133813178	2.525093067	2.6551029513	2.5133813178	2.5622222338	2.5144429612	2.5133813178	2.4882986212	2.4837881733	2.5133813178	2.6098272352	2.4704509897	2.5425687608	2.5133813178	2.5133813178	2.5212474935	2.5465385244	2.5752781529	2.5133813178	2.5105761726	2.5133813178	2.5133813178	2.5133813178	2.5660932149
1552365_at	2.436292054	2.436292054	2.436292054	2.436292054	2.436292054	2.4855673121	2.436292054	2.436292054	2.4397079062	2.436292054	2.436292054	2.436292054	2.436292054	2.4409701563	2.436292054	2.436462585	2.436292054	2.436292054	2.436292054	2.436292054	2.436292054	2.436292054	2.436292054	2.436701096	2.436292054	2.436292054	2.436292054	2.4429306547	2.4397729434	2.436292054
1552367_a_at	2.436292054	2.436292054	2.436292054	2.4386925992	2.4376662355	2.4780530442	2.436292054	2.454137281	2.436292054	2.436292054	2.436292054	2.436292054	2.436292054	2.436292054	2.436292054	2.436292054	2.436292054	2.436292054	2.436292054	2.436292054	2.436292054	2.436292054	2.436292054	2.436292054	2.436292054	2.4366492364	2.4848742509	2.436292054	2.436292054	2.436292054
1552368_at	2.436292054	2.436292054	2.436292054	2.436292054	2.4384888635	2.436292054	2.436292054	2.436292054	2.4376957311	2.436292054	2.436292054	2.436292054	2.436292054	2.436292054	2.436292054	2.436292054	2.436292054	2.436292054	2.436292054	2.436292054	2.436292054	2.436292054	2.436292054	2.436292054	2.436292054	2.436292054	2.4402271023	2.436292054	2.4509919386	2.436292054
1552370_at	3.6942945323	3.5434419162	3.5463295741	3.5817790271	3.3693004287	3.6240925849	3.608426537	3.7202058361	4.0436926026	3.4378620184	3.3179044635	3.5975597649	3.5429762789	3.186277295	3.745662655	3.2101125606	3.4766910143	3.6895477286	3.623632978	3.19637936	4.4919510569	3.3472456735	3.6205817753	3.6667542326	3.580225256	4.1797560782	3.4195057287	3.3592174403	3.5817790271	3.8832755644
1552372_at	2.436292054	2.436292054	2.5023476224	2.4715978242	2.436292054	2.436292054	2.436292054	2.436292054	2.436292054	2.4451831859	2.436292054	2.4369157804	2.436292054	2.436292054	2.436292054	2.4371501311	2.4537112216	2.436292054	2.436292054	2.436292054	2.4519810144	2.436292054	2.4370845897	2.436292054	2.436292054	2.436292054	2.4397049405	2.4748002015	2.4736166087	2.436292054
1552373_s_at	2.4586161528	2.4362934123	2.4364148178	2.4362934123	2.436314398	2.4362934123	2.4476308545	2.4362934123	2.4362934123	2.4366594696	2.4362934123	2.4362934123	2.4452969925	2.4362934123	2.4362934123	2.4362934123	2.453988775	2.4362934123	2.4362934123	2.4412977676	2.4362934123	2.4403397094	2.4609240396	2.4362934123	2.4362934123	2.4708011601	2.4599872396	2.4395041379	2.4362934123	2.4362934123
1552375_at	2.7570175798	2.785149291	2.8164442063	2.7704401504	2.7541443653	2.7822428276	2.7091156896	2.7434122641	2.9532820315	2.7493791181	3.0147111186	2.7325764232	2.8184649008	3.037704862	2.7217385224	2.7423084392	2.7493791181	2.703624011	3.1027839349	2.7719473597	2.894703084	2.7493791181	2.5582221657	2.8810342352	2.7676059949	2.7541443653	2.8520919421	2.7497607106	2.7772974548	2.895704389
1552377_s_at	2.436292054	2.436292054	2.436292054	2.436292054	2.436292054	2.436292054	2.436292054	2.5583829675	2.436292054	2.436292054	2.436292054	2.436292054	2.436292054	2.436292054	2.436292054	2.436292054	2.436292054	2.5447168077	2.436292054	2.436292054	2.436292054	2.436292054	2.4390355764	2.4927277578	2.436292054	2.436292054	2.4363258156	2.436292054	2.436292054	2.436292054
1552378_s_at	2.5183088126	2.4412819301	2.5239316267	2.4463465996	2.4412819301	2.4856310393	2.4529810652	2.4412819301	2.4412819301	2.4412867233	2.4412819301	2.4412819301	2.4412819301	2.4412819301	2.4412819301	2.4375666833	2.4375666833	2.4412819301	2.5501808265	2.4412819301	2.4525414711	2.4836804727	2.4412819301	2.4412819301	2.4449971769	2.4412819301	2.4689571946	2.4412819301	2.4412819301	2.4375666833
1552379_at	2.4481991204	2.436292054	2.436292054	2.436292054	2.458396289	2.445009148	2.436292054	2.436292054	2.436292054	2.436292054	2.436292054	2.436292054	2.437545646	2.4421316422	2.436292054	2.436292054	2.436292054	2.4370321916	2.436292054	2.436292054	2.436292054	2.436292054	2.436292054	2.436292054	2.436292054	2.436292054	2.436292054	2.436292054	2.436292054	2.436292054
1552381_at	2.436292054	2.436292054	2.436292054	2.436292054	2.4461862629	2.436292054	2.4466276257	2.436292054	2.436292054	2.436292054	2.436292054	2.436292054	2.436292054	2.436292054	2.436292054	2.436292054	2.436292054	2.436292054	2.436292054	2.436292054	2.436292054	2.4450127547	2.436292054	2.436292054	2.436292054	2.436292054	2.452295588	2.436292054	2.436292054	2.436292054
1552383_at	2.5158182036	2.4971830271	2.6342523099	2.5158182036	2.5158182036	2.5544455063	2.5320441984	2.5158182036	2.516197862	2.5158182036	2.5586120545	2.4933062442	2.5158182036	2.5158182036	2.4696618317	2.5238069479	2.5158182036	2.5158182036	2.4482692254	2.5219150786	2.5158182036	2.5158182036	2.5158182036	2.5179851273	2.5158182036	2.8055064248	2.5158182036	2.6583466679	2.5158182036	2.4696618317
1552384_a_at	2.436292054	2.436292054	2.436292054	2.436292054	2.4363273557	2.436292054	2.436292054	2.436292054	2.436292054	2.436292054	2.436292054	2.436292054	2.436292054	2.436292054	2.436292054	2.436292054	2.436292054	2.4442745326	2.436292054	2.4552246577	2.436292054	2.436292054	2.436292054	2.436292054	2.436292054	2.436292054	2.436292054	2.436292054	2.436292054	2.436292054
1552386_at	5.5554347629	5.9134970945	5.3625039811	6.0383356251	6.452365228	5.5599564416	5.8039158928	5.7413954345	5.1694086929	5.7375140673	5.8334563708	5.6260978681	6.1518770221	5.8749443177	6.0230514421	5.06432114	5.9111551164	6.0218205451	5.8296087917	5.6463945597	5.6190137778	5.6952861261	5.7784680172	5.7846551035	5.1965808886	5.9961923389	5.8799852609	5.1684735821	5.4734207441	6.0111478541
1552388_at	2.4808638636	2.4985603761	2.4808638636	2.4808638636	2.5119889317	2.4808638636	2.4977474864	2.4808638636	2.4808638636	2.4808638636	2.4808638636	2.4808638636	2.4808638636	2.4808638636	2.4911116231	2.4808638636	2.4808638636	2.4808638636	2.4808638636	2.4808638636	2.4808638636	2.4808638636	2.4808638636	2.4808638636	2.4808638636	2.476140757	2.4808638636	2.4808638636	2.5301745658	2.4534651342
1552389_at	2.436292054	2.436292054	2.436292054	2.436292054	2.436292054	2.4365965098	2.436292054	2.436292054	2.436292054	2.436292054	2.4419100565	2.4377979091	2.4405884363	2.436292054	2.436292054	2.436292054	2.436292054	2.436292054	2.436292054	2.436292054	2.436292054	2.436292054	2.436292054	2.436292054	2.436292054	2.436292054	2.436292054	2.436292054	2.436292054	2.4364567577
1552390_a_at	2.436292054	2.436292054	2.436292054	2.436292054	2.436292054	2.436292054	2.436292054	2.436292054	2.436292054	2.436292054	2.4878242132	2.436292054	2.436292054	2.436292054	2.436292054	2.436292054	2.436292054	2.436292054	2.436292054	2.4488609861	2.4445456744	2.4383242742	2.436292054	2.436292054	2.436292054	2.4834922274	2.436292054	2.436292054	2.4440218393	2.436292054
1552391_at	2.4482780388	2.4410127761	2.4410127761	2.5896274612	2.4437594318	2.4414153578	2.4410127761	2.4600860745	2.4728409972	2.4410127761	2.4410127761	2.4401579096	2.4394399204	2.4394399204	2.4447025479	2.4609434424	2.4410127761	2.4924324239	2.5248535511	2.4679052173	2.4410127761	2.4606178287	2.4410127761	2.4410127761	2.5627681975	2.4410127761	2.4410127761	2.4505389037	2.4394399204	2.4410127761
1552393_at	2.436292054	2.436292054	2.436292054	2.4873167717	2.436292054	2.4363009693	2.4816682247	2.436292054	2.436292054	2.4379619547	2.4802432642	2.436292054	2.436292054	2.4719660202	2.436292054	2.4423157941	2.442407459	2.436292054	2.5079833135	2.436292054	2.436292054	2.436292054	2.446177972	2.436292054	2.436292054	2.4741413069	2.436292054	2.436292054	2.436292054	2.436292054
1552394_a_at	2.436292054	2.436292054	2.436292054	2.436292054	2.4389071313	2.4365471955	2.436292054	2.436292054	2.436292054	2.4400128357	2.436292054	2.436292054	2.436292054	2.436292054	2.436292054	2.436292054	2.436292054	2.436292054	2.436292054	2.436292054	2.436292054	2.436292054	2.436292054	2.436292054	2.436292054	2.4384133607	2.436292054	2.436292054	2.436292054	2.4554177744
1552395_at	2.436292054	2.436292054	2.436292054	2.436292054	2.436292054	2.436292054	2.436292054	2.436292054	2.436292054	2.436292054	2.4518246393	2.436292054	2.436292054	2.436292054	2.436292054	2.436292054	2.436292054	2.436292054	2.436292054	2.436292054	2.436292054	2.436292054	2.436292054	2.436292054	2.436292054	2.436292054	2.436292054	2.436292054	2.436292054	2.436292054
1552396_at	2.436292054	2.436292054	2.436292054	2.436292054	2.4381100618	2.436292054	2.436292054	2.436292054	2.436292054	2.436292054	2.436292054	2.436292054	2.436292054	2.436292054	2.436292054	2.436292054	2.4458318867	2.436292054	2.436292054	2.5083891031	2.436292054	2.436292054	2.436292054	2.436292054	2.4365096493	2.436292054	2.436292054	2.436292054	2.436292054	2.436292054
1552398_a_at	7.5068275737	7.5621693054	6.9031939184	8.0302392758	9.0835312688	8.4106318363	8.8381835336	8.6844864966	7.0961514208	7.9721558508	8.4751394529	8.0019535825	6.9477291488	7.8898186061	8.985024664	7.414511592	8.4003720667	8.7438708369	9.1654408933	6.3160239456	8.5291884927	7.5327532683	7.6770259793	8.6061261947	8.5204369387	7.3967366248	7.6352471865	7.7403505366	8.5607609774	7.9029037938
1552399_a_at	2.4734463333	2.4968578121	2.4734463333	2.4777716062	2.4734463333	2.4734463333	2.4734463333	2.5664111321	2.4734463333	2.4734463333	2.4734463333	2.4734463333	2.4734463333	2.4734463333	2.5781286215	2.4734463333	2.4734463333	2.481683993	2.4585233381	2.4734463333	2.4755844395	2.5370822818	2.503247855	2.4734463333	2.4734463333	2.4734463333	2.4734463333	2.4734463333	2.4585233381	2.4734463333
1552400_a_at	2.436292054	2.4453977241	2.436292054	2.436292054	2.4438705402	2.436292054	2.4783015197	2.436292054	2.436292054	2.4381913996	2.436292054	2.4413226412	2.436292054	2.436292054	2.436292054	2.436292054	2.436292054	2.436292054	2.4383001075	2.4373044485	2.436292054	2.436292054	2.436292054	2.436292054	2.436292054	2.436292054	2.436292054	2.436292054	2.444929292	2.436292054
1552401_a_at	2.4770317279	2.4503545934	2.5040032844	2.4398551107	2.4696493647	2.4363790843	2.4767933261	2.4499585199	2.6472707834	2.4363790843	2.4363790843	2.4363790843	2.4363790843	2.4363790843	2.4363790843	2.4363790843	2.4363790843	2.4548907341	2.4363790843	2.4626152756	2.5952452906	2.4363790843	2.4363790843	2.4363790843	2.4363790843	2.4363790843	2.4363790843	2.4363790843	2.4363790843	2.4461198943
1552402_at	2.436292054	2.436292054	2.436292054	2.436292054	2.436292054	2.4362931782	2.436292054	2.436292054	2.436292054	2.4602579427	2.4529804122	2.4559624268	2.436292054	2.436292054	2.436292054	2.436292054	2.436292054	2.5085036257	2.436292054	2.436292054	2.436292054	2.436292054	2.436292054	2.436292054	2.436292054	2.436292054	2.436292054	2.436292054	2.436292054	2.436292054
1552405_at	2.436292054	2.436292054	2.436292054	2.436292054	2.436292054	2.436292054	2.436292054	2.436292054	2.436292054	2.436292054	2.436292054	2.436292054	2.436292054	2.436292054	2.436292054	2.436292054	2.436292054	2.436292054	2.436292054	2.436292054	2.436292054	2.436292054	2.436292054	2.436292054	2.436292054	2.436292054	2.436292054	2.436292054	2.436292054	2.436292054
1552408_at	2.436292054	2.436292054	2.442775072	2.436292054	2.436292054	2.436292054	2.436292054	2.4378694417	2.4733724611	2.436292054	2.436292054	2.436292054	2.4686057158	2.436292054	2.436292054	2.436292054	2.4362923892	2.436292054	2.436292054	2.436292054	2.4562918856	2.436292054	2.436292054	2.436292054	2.436292054	2.436292054	2.436292054	2.436292054	2.4602674417	2.436292054
1552409_a_at	2.471690231	2.471690231	2.7624554308	2.471690231	2.471690231	2.471690231	2.471690231	2.4735975896	2.4693798239	2.471690231	2.6166094056	2.4837470688	2.5517664155	2.471690231	2.5559886116	2.471690231	2.471690231	2.4720646119	2.471690231	2.471690231	2.4693798239	2.486947364	2.471690231	2.471690231	2.471690231	2.471690231	2.471690231	2.4869454374	2.4996035948	2.4693798239
1552410_at	2.7122171053	2.4410641682	2.4410641682	2.4395451344	2.5393308307	2.4410641682	2.4726341584	2.4395451344	2.4395451344	2.4868073634	2.4410641682	2.4410641682	2.4410641682	2.5435919882	2.4410641682	2.4410641682	2.4395451344	2.4410641682	2.4376005533	2.4410641682	2.4410641682	2.4410641682	2.6671526753	2.7029288129	2.5150942848	2.6177586129	2.5438918539	2.4395451344	2.4376005533	2.4395451344
1552411_at	2.436292054	2.436292054	2.436292054	2.436292054	2.436292054	2.436292054	2.436292054	2.436292054	2.436292054	2.436292054	2.436292054	2.436292054	2.436292054	2.436292054	2.436292054	2.436292054	2.436292054	2.436292054	2.436292054	2.436292054	2.436292054	2.436292054	2.436292054	2.436292054	2.436292054	2.436292054	2.436292054	2.436292054	2.436292054	2.436292054
1552412_a_at	2.436292054	2.436292054	2.436292054	2.436292054	2.4367245014	2.436292054	2.436292054	2.436292054	2.436292054	2.436292054	2.436292054	2.436292054	2.4452042295	2.4366396263	2.436292054	2.436292054	2.436292054	2.436292054	2.436292054	2.436292054	2.436292054	2.436292054	2.436292054	2.436292054	2.436292054	2.436292054	2.436292054	2.4367289986	2.436292054	2.490528119
1552414_at	2.436292054	2.436292054	2.436292054	2.436292054	2.436292054	2.436292054	2.436292054	2.436292054	2.436292054	2.436292054	2.436292054	2.436292054	2.436292054	2.436292054	2.436292054	2.436292054	2.436292054	2.436292054	2.4913024639	2.436292054	2.436292054	2.4393007822	2.436292054	2.4388061864	2.436292054	2.4428945475	2.436292054	2.436292054	2.436292054	2.436292054
1552415_a_at	2.436292054	2.436292054	2.436292054	2.436292054	2.436292054	2.436292054	2.436292054	2.436292054	2.436292054	2.436292054	2.436292054	2.436292054	2.436292054	2.436292054	2.436292054	2.436292054	2.436292054	2.436292054	2.436292054	2.436292054	2.436292054	2.436292054	2.436292054	2.436292054	2.436292054	2.436292054	2.436292054	2.436292054	2.436292054	2.436292054
1552417_a_at	3.0808220608	2.8723167654	3.4078548143	3.6856859044	2.9140422048	3.1044312763	2.7202763627	3.0217812305	2.9462055566	3.3678867288	3.2014118361	3.2147768869	3.0725311609	2.6860052043	3.3315957712	2.7376084385	3.2942738895	2.758916355	2.7849828825	3.2450409079	2.6119321469	2.8066413096	3.110579575	3.1698430721	2.8902302217	3.1194374942	3.1686868612	2.9023380625	2.4473923164	2.8738532676
1552418_at	2.436292054	2.436292054	2.436292054	2.436292054	2.436292054	2.436292054	2.436292054	2.436292054	2.436292054	2.436292054	2.436292054	2.436292054	2.436292054	2.436292054	2.436292054	2.436292054	2.436292054	2.436292054	2.436292054	2.436292054	2.436292054	2.436292054	2.436292054	2.436292054	2.436292054	2.436292054	2.436292054	2.436292054	2.436292054	2.436292054
1552419_s_at	2.4370721737	2.436292054	2.436292054	2.436292054	2.436292054	2.436292054	2.5054253139	2.436292054	2.436292054	2.436292054	2.436292054	2.436292054	2.436292054	2.436292054	2.436292054	2.436292054	2.4363189484	2.436292054	2.436292054	2.436292054	2.436292054	2.436292054	2.4363043695	2.436292054	2.436292054	2.436292054	2.436292054	2.436292054	2.436292054	2.436292054
1552421_a_at	2.436292054	2.436292054	2.436292054	2.436292054	2.436292054	2.436292054	2.4411850921	2.436292054	2.436292054	2.436292054	2.436292054	2.436292054	2.436292054	2.436292054	2.436292054	2.436292054	2.4369218581	2.436292054	2.436292054	2.436292054	2.436292054	2.436292054	2.436292054	2.436292054	2.436292054	2.436292054	2.436292054	2.436292054	2.436292054	2.436292054
1552422_at	2.4657298323	2.4368462239	2.4773569274	2.4365839323	2.4368462239	2.4665305412	2.4380565817	2.4368462239	2.4368462239	2.4398587303	2.4368462239	2.4478720038	2.5241103696	2.4993883616	2.4368462239	2.4368462239	2.4483214567	2.4368462239	2.436292054	2.4368462239	2.4368462239	2.4368462239	2.4856323829	2.4363216406	2.4406454931	2.4368462239	2.4975451095	2.4448887777	2.4368462239	2.436292054
1552423_at	2.5739678929	2.436292054	2.4759214029	2.4920749352	2.5683900681	2.7948498461	2.5136069334	2.4759214029	2.4438657404	2.658375609	2.4705734605	2.6459720428	2.5525183651	2.4412685733	2.6658578726	2.5309646782	2.6258305415	2.6127569838	2.4759214029	2.6227600619	2.4649656404	2.6463652276	2.576759893	2.5265988113	2.4649656404	2.5126598945	2.5687178114	2.4649656404	2.4412685733	2.5703223173
1552424_at	2.436292054	2.436292054	2.436292054	2.436292054	2.436292054	2.436292054	2.436292054	2.4367573572	2.436292054	2.436292054	2.436292054	2.436292054	2.436292054	2.436292054	2.436292054	2.436292054	2.436292054	2.436292054	2.436292054	2.4507100832	2.4370977975	2.4400348139	2.436292054	2.436292054	2.436292054	2.436292054	2.436292054	2.436292054	2.436292054	2.436292054
1552425_a_at	2.437631932	2.437631932	2.437631932	2.437631932	2.437631932	2.437631932	2.4394353038	2.4484898287	2.437631932	2.437631932	2.4429735298	2.437631932	2.437631932	2.437631932	2.5075861545	2.437631932	2.437631932	2.5219506153	2.437631932	2.437631932	2.437631932	2.437631932	2.437631932	2.437631932	2.4683102409	2.4724974689	2.4877288165	2.437631932	2.437631932	2.4517158464
1552426_a_at	7.8521127143	7.7177520254	7.4255008722	7.4878515957	7.3012737716	7.31684101	7.3008708684	7.4259226938	7.9189248781	7.3764043383	7.5577358932	7.5860749346	7.4754558147	7.6280315608	7.5327430914	7.6997611353	7.5429608649	7.3170243576	7.3692791223	7.5645821594	7.4856411587	7.553673835	7.388542402	7.7187649225	7.6701037916	7.3996653008	7.6612957275	7.8199678995	7.650293332	7.5911549501
1552427_at	3.0975986479	3.0691608588	3.0605778449	3.1035685197	3.0493604452	2.9781187738	2.8447521199	3.0605778449	3.3916431165	3.1003201515	3.0605778449	3.0474938733	3.4614514782	3.2091152645	3.0102290419	3.0918779491	2.945308292	3.0605778449	3.0067958275	3.0605778449	2.9469311342	3.0872448213	3.0605778449	3.1556587699	3.11061555	2.9942152756	3.0605778449	3.0654935284	3.0605778449	3.0171951444
1552430_at	2.4441967123	2.4478943853	2.4441967123	2.4441967123	2.4441967123	2.4456458591	2.4441967123	2.4441967123	2.4441967123	2.4427475655	2.4483514338	2.4441967123	2.4441967123	2.4441967123	2.4444099359	2.4726297533	2.4653611645	2.4602367309	2.450065818	2.4441967123	2.4419176403	2.4441967123	2.4453846108	2.4441967123	2.4441967123	2.4441967123	2.4441967123	2.4704865521	2.4441967123	2.4441967123
1552432_at	2.4474707083	2.4474707083	2.4474707083	2.4474707083	2.4474707083	2.4474707083	2.448555839	2.6886389866	2.481731071	2.4467390149	2.44532514	2.4659177516	2.4474707083	2.4474707083	2.4474707083	2.4463855776	2.4481817826	2.4690634283	2.4668932556	2.4451717758	2.461117456	2.627011092	2.4474707083	2.4474707083	2.4474707083	2.4474707083	2.436292054	2.4474707083	2.4748341195	2.4474707083
1552436_a_at	2.436292054	2.436292054	2.436292054	2.436292054	2.436292054	2.436292054	2.436292054	2.436292054	2.436292054	2.436292054	2.436292054	2.436292054	2.436292054	2.436292054	2.436292054	2.436292054	2.436292054	2.436292054	2.436292054	2.436292054	2.436292054	2.436292054	2.436292054	2.436292054	2.436292054	2.436292054	2.436292054	2.436292054	2.436292054	2.436292054
1552438_a_at	2.436292054	2.4450154348	2.4363368628	2.436292054	2.436292054	2.436292054	2.436292054	2.436292054	2.4364360971	2.436292054	2.436292054	2.436292054	2.4758641618	2.436292054	2.436292054	2.436292054	2.436292054	2.436292054	2.4365276657	2.436292054	2.436292054	2.436292054	2.436292054	2.436292054	2.436292054	2.436292054	2.436292054	2.436292054	2.436292054	2.436292054
1552439_s_at	2.436292054	2.4550061945	2.436292054	2.436292054	2.436292054	2.436292054	2.436292054	2.436292054	2.436292054	2.436292054	2.436292054	2.436292054	2.436292054	2.436292054	2.436292054	2.436292054	2.436292054	2.436292054	2.436292054	2.436292054	2.436292054	2.4364356891	2.436292054	2.436292054	2.436292054	2.436292054	2.4418012039	2.436292054	2.436292054	2.436292054
1552440_at	2.5080914783	2.436292054	2.438957249	2.436292054	2.4383233259	2.436292054	2.436292054	2.4389173337	2.453230141	2.436292054	2.436292054	2.436292054	2.436292054	2.436292054	2.436292054	2.436292054	2.4410601195	2.436292054	2.436292054	2.436292054	2.436292054	2.436292054	2.4364693913	2.4487955472	2.4368456876	2.436292054	2.436292054	2.436292054	2.4837596272	2.436292054
1552445_a_at	2.4369044513	2.4448196049	2.4369044513	2.4369044513	2.4369044513	2.4369044513	2.4486447644	2.4369044513	2.4369044513	2.4369496194	2.4587143496	2.4369044513	2.4369044513	2.4369044513	2.4369044513	2.4370542026	2.4575597989	2.4369044513	2.4522955874	2.4409494416	2.4369044513	2.4369044513	2.458818822	2.4369044513	2.4369044513	2.4369044513	2.4607567296	2.4886984945	2.4369044513	2.436292054
1552448_a_at	2.436292054	2.436292054	2.436292054	2.436292054	2.436292054	2.4381396845	2.436292054	2.436292054	2.436292054	2.436292054	2.436292054	2.436292054	2.436292054	2.436292054	2.436292054	2.4943075523	2.436292054	2.436292054	2.436292054	2.436292054	2.436292054	2.436292054	2.4570074056	2.4434723713	2.436292054	2.436292054	2.436292054	2.436292054	2.436292054	2.436292054
1552449_a_at	2.5305397584	4.1937324536	2.5405593983	2.8309701407	2.8016150252	2.5136074069	2.6710719895	2.5341718522	2.5544740812	2.5157950137	2.6343214095	2.4645717873	2.7045093098	2.8752881607	2.5405593983	2.5136074069	2.5981576715	2.6769050531	2.5136074069	2.5287016538	2.5136074069	2.5287016538	2.7307352451	2.764700476	2.5145446163	2.9745951732	2.444356027	2.5287016538	2.7896710844	2.4511313119
1552450_a_at	2.436292054	2.436292054	2.436292054	2.436292054	2.436292054	2.436292054	2.436292054	2.436292054	2.436292054	2.436292054	2.436292054	2.436292054	2.436292054	2.436292054	2.436292054	2.436292054	2.436292054	2.436292054	2.436292054	2.436292054	2.436292054	2.436292054	2.436292054	2.436292054	2.436292054	2.436292054	2.436292054	2.436292054	2.436292054	2.436292054
1552452_at	2.436292054	2.436292054	2.436292054	2.436292054	2.436292054	2.436292054	2.436292054	2.436292054	2.436292054	2.436292054	2.436292054	2.436292054	2.436292054	2.436292054	2.436292054	2.436292054	2.4365464022	2.436292054	2.436292054	2.436292054	2.436292054	2.436292054	2.436292054	2.436292054	2.4374881892	2.436292054	2.436292054	2.436292054	2.436292054	2.436292054
1552453_a_at	2.436292054	2.436292054	2.436292054	2.436292054	2.436292054	2.436292054	2.436292054	2.436292054	2.436292054	2.436292054	2.436292054	2.436292054	2.436292054	2.4369034902	2.436292054	2.436292054	2.436292054	2.436292054	2.436292054	2.436292054	2.436292054	2.436292054	2.436292054	2.436292054	2.436292054	2.436292054	2.436292054	2.436292054	2.436292054	2.436292054
1552455_at	2.436292054	2.436292054	2.436292054	2.4387519598	2.436292054	2.436292054	2.4364679038	2.436292054	2.4419332545	2.436292054	2.436292054	2.436292054	2.436292054	2.436292054	2.436292054	2.436292054	2.436292054	2.436292054	2.436292054	2.436292054	2.436292054	2.436292054	2.436292054	2.436292054	2.436292054	2.436292054	2.4548052475	2.436292054	2.436292054	2.436292054
1552456_a_at	2.436292054	2.436292054	2.436292054	2.436292054	2.4397381599	2.436292054	2.436292054	2.436292054	2.436292054	2.436292054	2.436292054	2.436292054	2.436292054	2.441316215	2.436292054	2.436292054	2.4366106375	2.4683493573	2.436292054	2.436292054	2.436292054	2.4426339215	2.436292054	2.436292054	2.436292054	2.436292054	2.436292054	2.436292054	2.436292054	2.436292054
1552457_a_at	2.436292054	2.436292054	2.436292054	2.436292054	2.436292054	2.436292054	2.436292054	2.436292054	2.436292054	2.4363228401	2.436292054	2.436292054	2.436292054	2.436292054	2.436292054	2.436292054	2.436292054	2.436292054	2.436292054	2.436292054	2.4592903152	2.4922120669	2.436292054	2.436292054	2.436292054	2.436292054	2.436292054	2.436292054	2.436292054	2.436292054
1552458_at	2.436292054	2.436292054	2.436292054	2.436292054	2.4839073479	2.436292054	2.436292054	2.436292054	2.436292054	2.436292054	2.436292054	2.436292054	2.436292054	2.436292054	2.4987692441	2.436292054	2.436292054	2.4391477931	2.436292054	2.436292054	2.436292054	2.436292054	2.436292054	2.436292054	2.4500498667	2.436292054	2.436292054	2.436292054	2.436292054	2.436292054
1552459_a_at	2.4368324474	2.4368324474	2.4368324474	2.4368324474	2.4368324474	2.4379510101	2.4381460132	2.4368324474	2.4368324474	2.4368324474	2.436292054	2.4368324474	2.437052132	2.4368324474	2.4368324474	2.4368324474	2.4366444763	2.4604781052	2.4368324474	2.4368324474	2.5033407482	2.4388364455	2.4368324474	2.4368324474	2.4368324474	2.4368324474	2.4368324474	2.4368324474	2.4368324474	2.4368324474
1552461_at	2.436292054	2.436292054	2.436292054	2.436292054	2.436292054	2.436292054	2.436292054	2.436292054	2.436292054	2.436292054	2.436292054	2.436292054	2.4476520823	2.436292054	2.436292054	2.436292054	2.436292054	2.436292054	2.436292054	2.436292054	2.436292054	2.436292054	2.436292054	2.436292054	2.436292054	2.436292054	2.436292054	2.436292054	2.436292054	2.436292054
1552463_at	2.436292054	2.436292054	2.436292054	2.436292054	2.436292054	2.436292054	2.436292054	2.436292054	2.436292054	2.436292054	2.436292054	2.436292054	2.436292054	2.436292054	2.436292054	2.436292054	2.436292054	2.436292054	2.436292054	2.4629508525	2.436292054	2.436292054	2.436292054	2.436292054	2.436292054	2.4470029244	2.436292054	2.436292054	2.5915359231	2.436292054
1552466_x_at	2.436292054	2.436292054	2.4427065287	2.436292054	2.436292054	2.436292054	2.436292054	2.4410708311	2.4454297555	2.436292054	2.436292054	2.436292054	2.436292054	2.4393168944	2.436292054	2.436292054	2.436292054	2.436292054	2.436292054	2.436292054	2.436292054	2.436292054	2.436292054	2.436292054	2.436292054	2.436292054	2.4363115238	2.436292054	2.4623810421	2.436292054
1552467_at	2.4817707068	2.4817707068	2.4817707068	2.4817707068	2.4817707068	2.4702177651	2.4817707068	2.4817707068	2.5039716939	2.4817707068	2.4817707068	2.4817707068	2.4817707068	2.4817707068	2.4817707068	2.4817707068	2.5274797202	2.4951034346	2.4817707068	2.5895622722	2.4817707068	2.4817707068	2.4702177651	2.4817707068	2.4817707068	2.4817707068	2.4817707068	2.4831177365	2.4817707068	2.4817707068
1552468_a_at	2.443375264	2.436292054	2.436292054	2.436292054	2.4487526971	2.436292054	2.436292054	2.436292054	2.436292054	2.436292054	2.436292054	2.436292054	2.436292054	2.436292054	2.436292054	2.436292054	2.436292054	2.436292054	2.436292054	2.436292054	2.436292054	2.436292054	2.4567116257	2.436292054	2.436292054	2.436292054	2.436292054	2.436292054	2.436292054	2.436292054
1552470_a_at	2.4372264962	2.4412028445	2.4594120058	2.4372264962	2.4372264962	2.4372264962	2.4393324898	2.4372264962	2.4372264962	2.4471847031	2.4372264962	2.4374497971	2.4372264962	2.4372264962	2.4436681798	2.4372264962	2.4372264962	2.4381609383	2.4372264962	2.4372264962	2.4372264962	2.4372264962	2.4372264962	2.4377446985	2.4372264962	2.4372264962	2.4693740115	2.4372264962	2.4372264962	2.5345505147
1552472_a_at	3.9692892338	3.9494817931	3.6625333082	3.6601890111	4.2346913292	3.944578297	3.6852858286	3.8857256719	3.7351691005	3.9540001326	4.0641802548	3.7276664591	4.0101029794	3.8548388961	3.8638804713	3.7775587997	3.8831811746	3.9774022379	4.1480304751	3.6427887833	3.7017489991	4.0478538301	3.7357008498	4.4329008258	3.7636808459	3.8251838223	4.0338870909	3.8123435079	3.5602645198	4.0059104706
1552473_at	3.0198515821	3.3783965889	3.0198515821	3.0198515821	3.0198515821	3.0198515821	3.0198515821	3.0198515821	3.0130573355	2.7603801604	3.0333616351	3.0198515821	3.0198515821	3.0198515821	3.0198515821	3.0198515821	3.0198515821	3.0198515821	3.0198515821	3.0198515821	3.0198515821	3.0198515821	3.0198515821	3.0198515821	3.0198515821	3.1685468899	3.0198515821	3.0198515821	3.0198515821	3.0198515821
1552474_a_at	2.436292054	2.4410286953	2.436292054	2.436292054	2.436292054	2.436292054	2.436292054	2.5693670889	2.436292054	2.436292054	2.436292054	2.4456406833	2.436292054	2.436292054	2.436292054	2.436292054	2.436292054	2.436292054	2.436292054	2.4682803341	2.4713287156	2.436292054	2.436292054	2.44968241	2.5205330902	2.4402328817	2.436292054	2.436292054	2.436292054	2.436292054
1552476_s_at	2.436292054	2.4369460823	2.436292054	2.436292054	2.436292054	2.436292054	2.436292054	2.436292054	2.436292054	2.436292054	2.436292054	2.436292054	2.436292054	2.436292054	2.436292054	2.436292054	2.436292054	2.436292054	2.436292054	2.436292054	2.4373448758	2.436292054	2.436292054	2.436292054	2.436292054	2.436292054	2.436292054	2.436292054	2.436292054	2.436292054
1552477_a_at	2.436292054	2.4656589934	2.4417004082	2.436292054	2.436292054	2.436292054	2.436292054	2.436292054	2.436292054	2.436292054	2.436292054	2.436292054	2.4793546926	2.436292054	2.4587899765	2.436292054	2.436292054	2.436292054	2.436292054	2.436292054	2.436292054	2.436292054	2.436292054	2.436292054	2.436292054	2.436292054	2.4367636208	2.436292054	2.4436113879	2.440391643
1552478_a_at	2.436292054	2.4383805885	2.436292054	2.436292054	2.436292054	2.436292054	2.436292054	2.436292054	2.4364951155	2.436292054	2.436292054	2.436292054	2.436292054	2.436292054	2.436292054	2.436292054	2.436292054	2.436292054	2.436292054	2.436292054	2.436292054	2.4365946178	2.436292054	2.436292054	2.436292054	2.436292054	2.436292054	2.436292054	2.436292054	2.436292054
1552480_s_at	5.3157838926	5.6289389171	4.715225375	5.8724860283	5.2829673976	6.0793940969	5.8232771599	5.2300483761	4.1957036341	5.0955478872	6.1649824236	5.9708272126	5.6217381234	5.6814758208	5.2262989758	5.7205767605	5.9012340483	5.2796321552	5.3974955409	5.506413428	4.2648553965	4.6331527067	5.606581674	5.4020387112	5.2040277271	5.0860604107	6.526554282	5.3546184298	4.2059337342	6.5084537259
1552481_s_at	2.4388939605	2.439445049	2.4514647289	2.7461115521	2.4385574361	2.4463132934	2.439445049	2.4409527104	2.4385574361	2.439507139	2.4690451255	2.4741441239	2.439445049	2.439445049	2.4961870038	2.439445049	2.439445049	2.445948683	2.439445049	2.4403834236	2.4578074515	2.439445049	2.439445049	2.439445049	2.439445049	2.440332662	2.5402081385	2.5104913196	2.436292054	2.439445049
1552482_at	2.4545827592	2.436292054	2.4373891431	2.4368303273	2.436292054	2.438816853	2.436292054	2.436292054	2.4506932226	2.4385327339	2.436292054	2.436292054	2.436292054	2.436292054	2.436292054	2.436292054	2.4363061987	2.436292054	2.4389170111	2.436292054	2.436292054	2.436292054	2.436292054	2.436292054	2.4407989361	2.436292054	2.436292054	2.436292054	2.436292054	2.436292054
1552484_at	2.436292054	2.436292054	2.436292054	2.4442350466	2.436292054	2.436292054	2.436292054	2.436292054	2.436292054	2.436292054	2.436292054	2.436292054	2.436292054	2.436292054	2.436292054	2.436292054	2.436292054	2.436292054	2.436292054	2.436292054	2.436292054	2.436292054	2.4383921815	2.436292054	2.436292054	2.436292054	2.4680716228	2.436292054	2.436292054	2.436292054
1552485_at	3.0611828247	3.3089185147	2.7526162303	2.913905588	3.2681254412	3.1352155447	3.3045228467	2.9988335817	2.8719069111	3.0834945589	3.4735140679	3.1917293411	3.1563396244	3.0434955613	3.2249496266	2.7696418078	3.1022997394	3.3792486587	3.1913778546	2.8263241745	2.7825352963	3.619849492	2.9955355964	3.1869476472	2.9259784262	3.1979596024	2.9982013677	2.8200952338	2.998878143	3.1954104722
1552486_s_at	4.5027422798	4.0428046355	4.2310379918	4.220108031	4.727225138	4.5345100299	4.732164234	4.5560026731	4.6082053172	4.4933614609	4.6659760968	4.1697406418	4.1511246497	3.653453181	4.8839475074	3.5803693523	4.3831752308	4.5134284765	4.8525466702	3.7439964291	3.8276189017	4.7092796039	4.0441726868	4.7469434012	4.2851001323	4.0283792959	4.5889764749	3.9006618673	3.2739288538	4.7721384916
1552487_a_at	2.4428840469	2.436292054	2.436292054	2.436292054	2.4377227208	2.436292054	2.436292054	2.436292054	2.436292054	2.436292054	2.436292054	2.436292054	2.436292054	2.436292054	2.436292054	2.436292054	2.436292054	2.436292054	2.436292054	2.6012964048	2.436292054	2.436292054	2.436292054	2.436292054	2.436292054	2.436292054	2.436292054	2.436292054	2.436292054	2.436292054
1552489_s_at	2.436292054	2.436292054	2.436292054	2.436292054	2.4762859443	2.436292054	2.4882123928	2.436292054	2.436292054	2.436292054	2.436292054	2.436292054	2.436292054	2.436292054	2.436292054	2.436292054	2.4560712841	2.436292054	2.4392532642	2.436292054	2.4578477343	2.436292054	2.436292054	2.4394237681	2.436292054	2.436292054	2.436292054	2.436292054	2.4573889731	2.512779059
1552490_at	2.436292054	2.436292054	2.436292054	2.436292054	2.4520307578	2.4363161376	2.436292054	2.436292054	2.5061623874	2.436292054	2.436292054	2.4919271306	2.436292054	2.4402563667	2.436292054	2.436292054	2.436292054	2.436292054	2.436292054	2.436292054	2.4449973705	2.436292054	2.4362994028	2.436292054	2.436292054	2.5565901124	2.4476231456	2.436292054	2.436292054	2.436292054
1552491_at	2.4362953375	2.4362953375	2.4362953375	2.4362953375	2.4362953375	2.4362953375	2.4362953375	2.5279301416	2.4362953375	2.4362953375	2.4362953375	2.4362953375	2.4362953375	2.4374862301	2.4362953375	2.4362953375	2.4362953375	2.4362953375	2.4362953375	2.4362953375	2.4362953375	2.437701348	2.4362953375	2.4362953375	2.4362953375	2.4394101826	2.4362953375	2.4362953375	2.4362953375	2.4362953375
1552493_s_at	2.436292054	2.4396633105	2.436292054	2.436292054	2.436292054	2.436292054	2.4452068374	2.436292054	2.436292054	2.436292054	2.436292054	2.436292054	2.436292054	2.436292054	2.436292054	2.436292054	2.436292054	2.436292054	2.436292054	2.436292054	2.436292054	2.436292054	2.436292054	2.436292054	2.436292054	2.436292054	2.436292054	2.436292054	2.436292054	2.436292054
1552494_at	2.436292054	2.436292054	2.436292054	2.436292054	2.436292054	2.448331559	2.4587968378	2.436292054	2.436292054	2.4688581573	2.436292054	2.436292054	2.4371811683	2.436292054	2.436292054	2.436292054	2.436292054	2.436292054	2.436292054	2.4372587218	2.436292054	2.436292054	2.436292054	2.436292054	2.436292054	2.4561598405	2.436292054	2.436292054	2.4372023719	2.436292054
1552496_a_at	2.436292054	2.4403211748	2.436292054	2.436292054	2.436292054	2.436292054	2.436292054	2.4382407804	2.436292054	2.436292054	2.436292054	2.436292054	2.436292054	2.436292054	2.436292054	2.436292054	2.436292054	2.436292054	2.436292054	2.436292054	2.4737112016	2.436292054	2.436292054	2.443296075	2.436292054	2.436292054	2.4366355352	2.436292054	2.436292054	2.436292054
1552497_a_at	3.6962508403	3.6139726427	5.1740490643	4.2508105826	3.6231530702	4.3151818857	4.3951668115	4.174630719	3.9017255941	4.1638384452	3.9634783698	4.0434248863	4.0251515297	3.5077258925	4.2777868553	3.9866760897	4.219765582	4.0989927517	3.383249971	4.3556184816	3.9816886963	3.6261143718	4.0320460372	3.7513583665	3.7124606408	4.0432673534	3.9892520593	4.2093239841	3.4717140577	4.2762927618
1552498_at	2.436292054	2.4379456888	2.436292054	2.436292054	2.4363375253	2.436292054	2.436292054	2.5882236786	2.436292054	2.436292054	2.436292054	2.436292054	2.436292054	2.436292054	2.4704966353	2.436292054	2.436292054	2.436292054	2.436292054	2.436292054	2.436292054	2.436292054	2.436292054	2.4466248259	2.436292054	2.436292054	2.436292054	2.436292054	2.436292054	2.436292054
1552499_a_at	2.4370086366	2.5187636482	2.4370086366	2.4370086366	2.6129877055	2.4370086366	2.4685276284	2.4370086366	2.4383778233	2.4370086366	2.436292054	2.4370086366	2.4370086366	2.4370086366	2.4512013379	2.4370086366	2.4447302033	2.4390725293	2.4370086366	2.4380953411	2.4370086366	2.4371132325	2.4370086366	2.4372404406	2.4370086366	2.4370086366	2.4370086366	2.4404076742	2.4370086366	2.4370086366
1552501_a_at	4.8106607948	5.1184093379	4.3307007351	4.0407102837	4.8547741046	4.4168818029	4.4168818029	4.4168818029	4.1667150481	4.3122852262	4.9228807382	3.8875003545	4.2776919704	4.4590120626	4.6041779656	4.0660058596	4.5899933556	4.2217986071	4.3122852262	3.97242049	4.7475495472	4.4168818029	4.4168818029	4.4168818029	4.4554834115	4.4168818029	4.6713055155	4.3424872142	4.9950847007	4.5121467877
1552502_s_at	2.436292054	2.436292054	2.436292054	2.436292054	2.436292054	2.436292054	2.436292054	2.436292054	2.4364812764	2.436292054	2.436292054	2.436292054	2.4420694479	2.436292054	2.436292054	2.436292054	2.4771994109	2.436292054	2.436292054	2.436292054	2.436292054	2.436292054	2.436292054	2.436292054	2.4376645906	2.436292054	2.436292054	2.436292054	2.4395642166	2.436292054
1552503_at	2.436292054	2.436292054	2.436292054	2.436292054	2.436292054	2.436292054	2.436292054	2.436292054	2.436292054	2.436292054	2.436292054	2.436292054	2.436292054	2.436292054	2.436292054	2.436292054	2.436292054	2.436292054	2.436292054	2.436292054	2.436292054	2.436292054	2.436292054	2.436292054	2.436292054	2.436292054	2.436292054	2.436292054	2.436292054	2.436292054
1552504_a_at	2.436292054	2.436292054	2.436292054	2.436292054	2.436292054	2.436292054	2.436292054	2.436292054	2.436748635	2.436292054	2.4430112204	2.436292054	2.436292054	2.436292054	2.436292054	2.436292054	2.436292054	2.436292054	2.436292054	2.436292054	2.436292054	2.436292054	2.436292054	2.436292054	2.436292054	2.436292054	2.436292054	2.436292054	2.436292054	2.436292054
1552506_at	2.436292054	2.436292054	2.436292054	2.436292054	2.436292054	2.436292054	2.436292054	2.436292054	2.436292054	2.436292054	2.436292054	2.436292054	2.436292054	2.436292054	2.436292054	2.436292054	2.436292054	2.436292054	2.436292054	2.436292054	2.436292054	2.436292054	2.436292054	2.436292054	2.436292054	2.436292054	2.436292054	2.436292054	2.436292054	2.436292054
1552507_at	2.436292054	2.436292054	2.436292054	2.436292054	2.436292054	2.4372193305	2.436292054	2.436292054	2.436292054	2.436292054	2.436292054	2.436292054	2.5027513226	2.436292054	2.436292054	2.4586887068	2.436292054	2.436292054	2.436292054	2.436292054	2.436292054	2.436292054	2.436292054	2.436292054	2.436292054	2.436292054	2.6072736151	2.436292054	2.436292054	2.436292054
1552508_at	2.436292054	2.436292054	2.436292054	2.436292054	2.436292054	2.436292054	2.4751638988	2.436292054	2.436292054	2.436292054	2.436292054	2.436292054	2.436292054	2.436292054	2.442302125	2.436292054	2.4792116722	2.436292054	2.436292054	2.436292054	2.4979493815	2.436292054	2.436292054	2.4511816074	2.436292054	2.4385946967	2.436292054	2.436292054	2.4444410194	2.436292054
1552509_a_at	2.436292054	2.436292054	2.436292054	2.436292054	2.436292054	2.436292054	2.436292054	2.436292054	2.436292054	2.436292054	2.436292054	2.436292054	2.436292054	2.436292054	2.436292054	2.436292054	2.436292054	2.436292054	2.436292054	2.436292054	2.436292054	2.436292054	2.436292054	2.4363727886	2.436292054	2.436292054	2.436292054	2.436292054	2.436292054	2.436292054
1552510_at	2.4865069261	2.5879055198	2.4865069261	2.4865069261	2.5546800678	2.4865069261	2.525355791	2.4865069261	2.4711618461	2.4865069261	2.4865069261	2.4865069261	2.4865069261	2.4865069261	2.4825542578	2.4865069261	2.4865069261	2.4865069261	2.4865069261	2.4865069261	2.4820734736	2.5047089229	2.4865069261	2.4865069261	2.4865069261	2.4865069261	2.4996699126	2.4865069261	2.4865069261	2.4902245704
1552511_a_at	2.436292054	2.436292054	2.436292054	2.436292054	2.436292054	2.436292054	2.446057745	2.436292054	2.4364547513	2.436292054	2.436292054	2.436292054	2.436292054	2.436292054	2.436292054	2.436292054	2.4363111272	2.436292054	2.436292054	2.436292054	2.436292054	2.436292054	2.436292054	2.436292054	2.436292054	2.436292054	2.436292054	2.436292054	2.436292054	2.436292054
1552514_at	2.4496835023	2.436292054	2.4620322477	2.4374784853	2.436292054	2.436292054	2.4364823444	2.4642063983	2.436292054	2.436292054	2.436292054	2.4630700273	2.436292054	2.4699437178	2.436292054	2.436292054	2.436292054	2.436292054	2.436292054	2.4574413307	2.436292054	2.436292054	2.436292054	2.4459506776	2.436292054	2.4706316326	2.436292054	2.436292054	2.436292054	2.436292054
1552515_at	2.436292054	2.436292054	2.436292054	2.436292054	2.436292054	2.4374558619	2.436292054	2.436292054	2.436292054	2.4560542575	2.436292054	2.436292054	2.4385709143	2.436292054	2.436292054	2.4599912344	2.436292054	2.436292054	2.436292054	2.436292054	2.436292054	2.436292054	2.436292054	2.436292054	2.436292054	2.4585163626	2.436292054	2.436292054	2.4544686521	2.436292054
1552516_a_at	2.4365302762	2.4365302762	2.4365302762	2.4365302762	2.4365302762	2.4365302762	2.4365302762	2.4513377696	2.4369282561	2.4365302762	2.4365302762	2.4365302762	2.4495015725	2.4365302762	2.4365302762	2.436292054	2.4365302762	2.4367684985	2.4365302762	2.4727313621	2.4365302762	2.4365302762	2.4392053104	2.4365302762	2.4365302762	2.4486544084	2.4365302762	2.4451680833	2.4365302762	2.4365302762
1552518_s_at	2.4541068093	2.4541068093	2.4888694941	2.4541068093	2.4541068093	2.4541068093	2.4541068093	2.4541068093	2.4541068093	2.5656823791	2.4541068093	2.4541068093	2.4564332103	2.5496753821	2.4541068093	2.5387101624	2.4720548272	2.4707235857	2.436292054	2.563961818	2.4541068093	2.4541068093	2.4541068093	2.4761821204	2.4541068093	2.4541068093	2.4541068093	2.4541068093	2.4541068093	2.4541068093
1552519_at	2.8855524019	3.260210304	2.6629321018	2.8081952195	2.6453115315	2.8263412695	2.670130207	2.5812740935	2.8905289116	3.181254689	2.8054140974	2.924240316	2.81181153	3.1826076851	3.0565060718	2.6126801569	2.8304798625	2.9295163128	2.6237651658	2.8271459218	2.476602275	2.8165748148	2.6702571219	2.9746038089	2.7566344205	2.612674994	2.8354326462	3.7926846374	2.9466471408	2.6681021951
1552520_at	2.436292054	2.436292054	2.436292054	2.436292054	2.436292054	2.436292054	2.436292054	2.436292054	2.436292054	2.436292054	2.436292054	2.436292054	2.436292054	2.436292054	2.436292054	2.436292054	2.436292054	2.436292054	2.4376275749	2.436292054	2.436292054	2.436292054	2.4612744287	2.436292054	2.4575335829	2.436292054	2.436292054	2.436292054	2.436292054	2.4571359248
1552521_a_at	2.436292054	2.436292054	2.436292054	2.4458371171	2.436292054	2.436292054	2.436292054	2.436292054	2.436292054	2.436292054	2.4472210049	2.4386370233	2.436292054	2.436292054	2.4498204526	2.436292054	2.4705264609	2.436292054	2.436292054	2.4378793014	2.436292054	2.437256959	2.436292054	2.436292054	2.436292054	2.436292054	2.436292054	2.4364854452	2.436292054	2.436292054
1552522_at	2.436292054	2.436292054	2.436292054	2.436292054	2.436292054	2.436292054	2.436292054	2.436292054	2.4885269115	2.436312492	2.436292054	2.4369645258	2.436292054	2.436292054	2.436292054	2.436292054	2.436292054	2.436292054	2.4552652429	2.436292054	2.436292054	2.436292054	2.436292054	2.436292054	2.436292054	2.436292054	2.436292054	2.436292054	2.437628415	2.436292054
1552523_a_at	2.4368523463	2.4368523463	2.4368523463	2.4459049275	2.4368523463	2.4368523463	2.4368523463	2.4368523463	2.4368523463	2.4368523463	2.4391581477	2.4368523463	2.4368523463	2.4368523463	2.4814336398	2.4368523463	2.4368523463	2.5105744788	2.4368523463	2.4368523463	2.4368523463	2.4456976959	2.4368523463	2.4368523463	2.4368523463	2.4368523463	2.4388406552	2.4368523463	2.4510894903	2.4368523463
1552524_at	2.436292054	2.436292054	2.4406748159	2.436292054	2.436292054	2.436292054	2.4545731761	2.436292054	2.4548443785	2.436292054	2.436292054	2.436292054	2.436292054	2.436292054	2.436292054	2.436292054	2.436292054	2.436292054	2.436292054	2.436292054	2.436292054	2.4477044239	2.436292054	2.4584531159	2.436292054	2.436292054	2.436292054	2.436292054	2.436292054	2.436292054
1552526_at	2.436292054	2.436292054	2.436292054	2.436292054	2.436292054	2.436292054	2.4392378806	2.436292054	2.436292054	2.436292054	2.436292054	2.436292054	2.436292054	2.436292054	2.436292054	2.436292054	2.436292054	2.436292054	2.436292054	2.436292054	2.4439873698	2.436292054	2.436292054	2.436292054	2.436292054	2.436292054	2.436292054	2.436292054	2.436292054	2.436292054
1552528_at	2.436292054	2.436292054	2.436292054	2.436292054	2.436292054	2.436292054	2.436292054	2.436292054	2.436292054	2.436292054	2.436292054	2.436292054	2.436292054	2.436292054	2.436292054	2.436292054	2.436292054	2.436292054	2.436292054	2.436292054	2.436292054	2.436292054	2.436292054	2.436292054	2.436292054	2.436292054	2.436292054	2.436292054	2.436292054	2.436292054
1552531_a_at	2.436292054	2.436292054	2.436292054	2.436292054	2.436292054	2.436292054	2.436292054	2.436292054	2.436292054	2.436292054	2.4525933503	2.4367549489	2.436292054	2.4662127025	2.436292054	2.4418203463	2.436292054	2.436292054	2.436292054	2.436292054	2.4443227981	2.436292054	2.436292054	2.436292054	2.436292054	2.436292054	2.436292054	2.436292054	2.4407463168	2.436292054
1552532_a_at	2.4370040104	2.4370040104	2.4370040104	2.4370040104	2.4370040104	2.4370040104	2.4370040104	2.4370040104	2.4927131498	2.4370040104	2.4381697047	2.5339326914	2.4370040104	2.4370040104	2.4370040104	2.4370040104	2.4370040104	2.4391398795	2.4457371706	2.4370040104	2.4370040104	2.4370040104	2.4370040104	2.4370040104	2.4370040104	2.4370040104	2.4370040104	2.4370040104	2.6298201875	2.4472824606
1552535_at	2.436292054	2.436292054	2.436292054	2.436292054	2.436292054	2.436292054	2.436292054	2.436292054	2.436292054	2.440055415	2.436292054	2.436292054	2.436292054	2.436292054	2.436292054	2.436292054	2.436292054	2.436292054	2.436292054	2.436292054	2.436292054	2.436292054	2.436292054	2.436292054	2.436292054	2.4751423951	2.436292054	2.436292054	2.436292054	2.436292054
1552536_at	2.7512969531	2.7495142596	2.7171542541	2.8413554925	3.1338217686	2.7653346338	3.0943963073	2.7678733448	2.537620932	2.9197235659	2.9299598488	3.3742568733	2.7806268334	2.8239942677	2.7638340175	3.1343077048	3.2642134927	2.7909580515	2.6050289625	2.8247433125	2.8542227405	2.7496526222	2.7652607936	2.804182424	3.1482914414	3.1762276401	2.8953193572	3.3306438036	2.6813406663	2.9453070362
1552538_a_at	2.436292054	2.436292054	2.436292054	2.436292054	2.436292054	2.436292054	2.436292054	2.436292054	2.436292054	2.436292054	2.436292054	2.436292054	2.4404929343	2.436292054	2.436292054	2.436292054	2.436292054	2.436292054	2.436292054	2.436292054	2.436292054	2.436292054	2.436292054	2.436292054	2.4524020865	2.436292054	2.436292054	2.436292054	2.436292054	2.436292054
1552540_s_at	2.4489176837	2.4489176837	2.4489176837	2.4489176837	2.4489176837	2.4400915172	2.4489176837	2.4489176837	2.5875492703	2.4489176837	2.4489176837	2.4556553397	2.4666904144	2.4489176837	2.4489176837	2.4489176837	2.4489176837	2.4489176837	2.4489176837	2.4489176837	2.4660591808	2.4489176837	2.4489176837	2.4489176837	2.4489176837	2.5177662573	2.4489176837	2.4489176837	2.527242656	2.5861894374
1552541_at	2.4838519511	2.4714272583	2.5445889648	2.4936451186	2.4921379902	2.5089382736	2.5089382736	2.6124691121	2.4462520868	2.5089382736	2.5089382736	2.6718466754	2.6355902949	2.8015988006	2.5076852119	2.4614907974	2.5089382736	2.5418736081	2.5089382736	2.5764376993	2.5089382736	2.6819009062	2.5321377238	2.4924787175	2.5089382736	2.5012916961	2.5101913353	2.4838519511	2.4838519511	2.5505144487
1552542_s_at	4.2712680917	3.9395579558	4.3318449046	4.4629245569	3.8164283803	3.9276441627	4.4252985757	4.3728950357	3.6505309311	4.4246500899	4.5723394969	4.5138642348	4.7138847777	4.0336705398	4.3642812221	4.15898788	4.3269718633	4.3537022068	4.1774696283	4.4891095623	4.0137599442	4.3030359176	4.5954344563	4.4483192353	4.3030359176	4.5554405551	4.4472851769	4.0157628285	3.6887502328	4.3122908224
1552543_a_at	2.4363127352	2.4363127352	2.4363127352	2.4363127352	2.4363127352	2.4363127352	2.4363127352	2.4363127352	2.4363127352	2.4366200784	2.4363127352	2.4363127352	2.4363127352	2.4363127352	2.4363127352	2.4363127352	2.4363127352	2.4365176899	2.4363127352	2.4363127352	2.4363127352	2.4363127352	2.4363127352	2.4363127352	2.4363127352	2.4363127352	2.4363127352	2.4363127352	2.4363127352	2.4413082494
1552544_at	2.436292054	2.436292054	2.436292054	2.436292054	2.4376393122	2.436292054	2.436292054	2.452573771	2.436292054	2.436292054	2.436292054	2.436292054	2.436292054	2.436292054	2.436292054	2.436292054	2.436292054	2.436292054	2.436292054	2.436292054	2.436292054	2.436711819	2.436292054	2.436292054	2.436292054	2.436292054	2.436292054	2.436292054	2.436292054	2.436292054
1552546_a_at	2.436292054	2.436292054	2.437963634	2.436292054	2.4643172605	2.436292054	2.4379423792	2.436292054	2.436292054	2.436292054	2.4644758668	2.436292054	2.462472961	2.436292054	2.5025944479	2.436292054	2.436292054	2.436292054	2.4370020098	2.4372153179	2.436292054	2.436292054	2.436292054	2.436292054	2.436292054	2.436292054	2.4568174012	2.436292054	2.436292054	2.436292054
1552548_at	2.5163792593	2.4416961575	2.4416961575	2.4416961575	2.4416961575	2.4416961575	2.4572990154	2.4416961575	2.4416961575	2.4416961575	2.4465511059	2.4416961575	2.4421452864	2.4416961575	2.4420194528	2.4416961575	2.436292054	2.4416961575	2.541979029	2.4611491559	2.4416961575	2.4416961575	2.4416961575	2.4416961575	2.4426988139	2.4511574822	2.4416961575	2.5377197134	2.4416961575	2.4416961575
1552549_a_at	2.4435339822	2.4370572343	2.4381287	2.436292054	2.436292054	2.4534157447	2.436292054	2.436292054	2.436292054	2.4364434864	2.436292054	2.436292054	2.436292054	2.436292054	2.436292054	2.436292054	2.4363334695	2.4924287939	2.436292054	2.436292054	2.436292054	2.4596973637	2.436292054	2.436292054	2.436292054	2.4419123969	2.436292054	2.436292054	2.436292054	2.436292054
1552552_s_at	2.6270483934	2.5606783348	2.5606783348	2.5400180367	2.5848995701	2.4662729322	2.5152366187	3.0564603829	2.5237889098	2.5162632077	2.5237889098	2.4412544593	2.7659198065	2.9805056303	2.8744830738	2.533182846	2.5717489098	2.7153559772	2.5606783348	2.5531106763	2.8781207079	2.4412544593	2.6645086223	3.8676830201	2.719468093	2.4412544593	2.954377179	2.6811741602	2.5967988609	2.9878423967
1552553_a_at	5.63047547	6.1492955712	5.2337306947	4.4149336034	6.6334107742	5.6403996835	5.3611788107	5.7116835874	5.4601261283	4.9924440346	5.6341721918	4.9915363732	5.3344945733	5.2193588866	5.6963212322	5.2780815568	4.7282900998	5.2336073694	5.9996532292	4.1406193873	5.3815537623	5.0891925574	5.1335238406	5.5509118236	4.7465419366	4.8522378309	5.4902644067	4.992055616	5.6538098767	5.1900800224
1552554_a_at	2.436292054	2.436292054	2.436292054	2.436292054	2.436292054	2.436292054	2.436292054	2.436292054	2.436292054	2.436292054	2.436292054	2.436292054	2.436292054	2.4395587691	2.436292054	2.436292054	2.4493590415	2.4527823123	2.436292054	2.436292054	2.4969735706	2.436292054	2.436292054	2.436292054	2.4552160568	2.436292054	2.436292054	2.436292054	2.436292054	2.4998991957
1552555_at	2.4447043146	2.4650274834	2.4447043146	2.4447043146	2.4447043146	2.4447043146	2.4447043146	2.4447043146	2.4447043146	2.4447043146	2.4447043146	2.4447043146	2.4447043146	2.4447043146	2.4447043146	2.4447043146	2.4447043146	2.4447043146	2.4447043146	2.4447043146	2.4447043146	2.5428013477	2.4447043146	2.4447043146	2.4447043146	2.4663230065	2.4972223778	2.4505391756	2.4447043146	2.4447043146
1552557_a_at	2.4422959481	2.436292054	2.436292054	2.436292054	2.4640363092	2.441831749	2.436292054	2.436292054	2.436292054	2.4362964576	2.436292054	2.436292054	2.436292054	2.436292054	2.436292054	2.436292054	2.436292054	2.436292054	2.436292054	2.436292054	2.4475502643	2.436292054	2.5155141868	2.436292054	2.436292054	2.436292054	2.436292054	2.436292054	2.436292054	2.4373814796
1552558_a_at	2.436292054	2.4638227557	2.436292054	2.4466277227	2.436292054	2.436292054	2.436292054	2.436292054	2.436292054	2.436292054	2.436292054	2.436292054	2.436292054	2.436292054	2.436292054	2.436292054	2.436292054	2.436292054	2.4655235596	2.436292054	2.436292054	2.436292054	2.436292054	2.436292054	2.4365159975	2.6772070515	2.436292054	2.436292054	2.4389014508	2.436292054
1552559_a_at	2.436292054	2.436292054	2.436292054	2.436292054	2.436292054	2.436292054	2.436292054	2.436292054	2.436292054	2.436292054	2.436292054	2.436292054	2.436292054	2.436292054	2.436292054	2.436292054	2.436292054	2.436292054	2.436292054	2.436292054	2.436292054	2.436292054	2.436292054	2.436292054	2.4384656098	2.436292054	2.436292054	2.436292054	2.436292054	2.436292054
1552562_at	2.4425616343	2.6135688227	2.5038172378	2.4920727184	2.4920727184	2.4920727184	2.4920727184	2.4920727184	2.5290065654	2.6535683085	2.4919000367	2.5231038756	2.4920727184	2.5707212556	2.4920727184	2.4920727184	2.4976811916	2.4920727184	2.4920727184	2.5480048257	2.505332275	2.4919000367	2.4920727184	2.4920727184	2.4920727184	2.5348808419	2.4557369096	2.4920727184	2.4920727184	2.4535046553
1552563_a_at	2.5259951161	2.5143109915	2.5143109915	2.517397734	2.5143109915	2.5357991792	2.5122680882	2.5122680882	2.4440490538	2.5143109915	2.5143109915	2.6183366125	2.5122680882	2.5122680882	2.5010610202	2.5496083053	2.5484897979	2.5277785025	2.5786217017	2.5445573994	2.5122680882	2.5143109915	2.5143109915	2.5143109915	2.5343635823	2.5143109915	2.5143109915	2.5243315931	2.5143109915	2.5143109915
1552564_at	2.6086782301	2.5465172182	2.6086782301	2.6869023009	2.6086782301	2.6086782301	2.6086782301	2.6213599947	2.9769944538	2.6835525607	2.5950196866	2.6086782301	2.6086782301	2.6064447412	2.6078086461	2.6086782301	2.6354470734	2.5998997995	2.6131199622	2.6184114294	2.6153747169	2.707869258	2.5052593623	2.6086782301	2.6086782301	2.6862020408	2.6086782301	2.6086782301	2.6086782301	2.6265572678
1552566_at	2.436292054	2.436292054	2.436292054	2.436292054	2.436292054	2.436292054	2.436292054	2.436292054	2.436292054	2.436292054	2.436292054	2.436292054	2.436292054	2.436292054	2.436292054	2.436292054	2.436292054	2.436292054	2.436292054	2.436292054	2.436292054	2.436292054	2.436292054	2.436292054	2.436292054	2.436292054	2.436292054	2.436292054	2.436292054	2.436292054
1552568_at	2.436292054	2.436292054	2.436292054	2.436292054	2.4365313905	2.436292054	2.436292054	2.4410102	2.436292054	2.436292054	2.436292054	2.436292054	2.436292054	2.436292054	2.436292054	2.436292054	2.436292054	2.436292054	2.436292054	2.4493320012	2.436292054	2.436292054	2.436292054	2.436292054	2.436292054	2.436292054	2.436292054	2.436292054	2.436292054	2.436292054
1552569_a_at	2.436292054	2.436292054	2.436292054	2.436292054	2.436292054	2.436292054	2.4447072142	2.436292054	2.436292054	2.4708412992	2.436292054	2.436292054	2.436292054	2.436292054	2.437631648	2.436292054	2.5022119406	2.4364052279	2.436292054	2.436292054	2.436292054	2.436292054	2.436292054	2.436292054	2.436292054	2.436292054	2.436292054	2.436292054	2.436292054	2.436292054
1552570_at	2.436292054	2.523417088	2.436292054	2.436292054	2.436292054	2.436292054	2.4374905235	2.436292054	2.436292054	2.436292054	2.436292054	2.436292054	2.436292054	2.4369367443	2.436292054	2.436292054	2.436292054	2.436292054	2.4907033191	2.436292054	2.436292054	2.436292054	2.436292054	2.4543210684	2.436292054	2.436292054	2.436292054	2.4436960777	2.4615404195	2.436292054
1552572_a_at	2.436292054	2.436292054	2.436292054	2.436292054	2.436292054	2.436292054	2.4372559659	2.436292054	2.436292054	2.436292054	2.436292054	2.4493233871	2.436292054	2.436292054	2.4811873274	2.436292054	2.436292054	2.436292054	2.436292054	2.436292054	2.436292054	2.436292054	2.436292054	2.436292054	2.436292054	2.436292054	2.4461098529	2.436292054	2.436292054	2.436292054
1552573_s_at	2.436292054	2.436292054	2.436292054	2.436292054	2.436292054	2.436292054	2.436292054	2.436292054	2.436292054	2.436292054	2.436292054	2.436292054	2.436292054	2.436292054	2.436292054	2.436292054	2.436292054	2.436292054	2.436292054	2.436292054	2.436292054	2.436292054	2.436292054	2.436292054	2.436292054	2.436292054	2.436292054	2.436292054	2.436292054	2.436292054
1552575_a_at	2.436292054	2.436292054	2.436292054	2.436292054	2.436292054	2.436292054	2.436292054	2.4403781744	2.436292054	2.4367640034	2.436292054	2.436292054	2.436292054	2.436292054	2.436292054	2.436292054	2.437299266	2.436292054	2.436292054	2.436292054	2.4441629667	2.436292054	2.436292054	2.436292054	2.436292054	2.436292054	2.436292054	2.436292054	2.436292054	2.436292054
1552576_at	2.4718370369	2.4391746638	2.4391746638	2.4431232525	2.4391746638	2.4391746638	2.4391746638	2.4391746638	2.4391746638	2.4391746638	2.4391746638	2.4391746638	2.4369253911	2.4391746638	2.4391746638	2.4391746638	2.4391746638	2.4391746638	2.4701973488	2.4369253911	2.4391746638	2.4391746638	2.4391746638	2.5013299567	2.4369253911	2.4391746638	2.4391746638	2.4391746638	2.4976142111	2.4391746638
1552578_a_at	2.456020834	2.4479215566	2.4380893723	2.4382313333	2.436292054	2.4382313333	2.4382313333	2.4382313333	2.4382313333	2.4374404116	2.4382313333	2.4382313333	2.4380893723	2.4382313333	2.4666459741	2.4778098838	2.4382313333	2.4380893723	2.4380893723	2.4373554653	2.4376304727	2.4381603528	2.49153916	2.4466818293	2.4382313333	2.4382313333	2.4382313333	2.4383732942	2.4562692589	2.4709764088
1552579_a_at	2.4996038849	2.436760103	2.436292054	2.436760103	2.436760103	2.436760103	2.4380525106	2.436760103	2.436760103	2.436760103	2.5491292785	2.436760103	2.4394754026	2.5067578026	2.436760103	2.4369799377	2.436760103	2.4462363498	2.436760103	2.436760103	2.436760103	2.436760103	2.4371974678	2.436760103	2.4784006429	2.4655686657	2.436292054	2.436760103	2.437020199	2.4447323873
1552580_at	2.436292054	2.436292054	2.436292054	2.436292054	2.436292054	2.436292054	2.4374592298	2.436292054	2.436292054	2.436292054	2.436292054	2.436292054	2.436292054	2.436292054	2.436292054	2.4416576656	2.5162371422	2.436292054	2.4438756507	2.4376376505	2.436292054	2.436292054	2.436292054	2.436292054	2.436292054	2.436292054	2.4595676628	2.436292054	2.4784381777	2.436292054
1552582_at	2.4501264523	2.436292054	2.436292054	2.436292054	2.436292054	2.436292054	2.436292054	2.436292054	2.436292054	2.436292054	2.436292054	2.436292054	2.436292054	2.436292054	2.436292054	2.436292054	2.436292054	2.4369042543	2.436292054	2.436292054	2.436292054	2.436292054	2.4373964629	2.436292054	2.436292054	2.436292054	2.436292054	2.436292054	2.436292054	2.436292054
1552583_s_at	2.436292054	2.436292054	2.436292054	2.4371533261	2.4370102367	2.436292054	2.436292054	2.436292054	2.436292054	2.436292054	2.436292054	2.436292054	2.436292054	2.436292054	2.436292054	2.4420975475	2.436292054	2.4449643004	2.436292054	2.436292054	2.436292054	2.436292054	2.436292054	2.436292054	2.436292054	2.436292054	2.436292054	2.436292054	2.436292054	2.436292054
1552584_at	6.1870859718	6.4345841552	6.9772290669	5.7849072555	6.264163063	6.3933553156	6.1795777619	6.2967376891	6.2482217981	6.1814932652	6.0989405068	6.1659394661	5.9726941522	6.4608077478	6.3333692188	6.5688515627	6.18141345	5.5915965319	5.9101572325	6.1825988679	6.6276960322	5.8697121132	6.1825988679	6.1542545491	5.9262094119	6.0251508417	6.14247932	6.3654560159	6.563614629	5.9547021863
1552585_s_at	2.436292054	2.4926627843	2.436292054	2.436292054	2.436292054	2.436292054	2.436292054	2.4500849262	2.436292054	2.436292054	2.436292054	2.436292054	2.436292054	2.436292054	2.436292054	2.436292054	2.436292054	2.436292054	2.436292054	2.436292054	2.436292054	2.436292054	2.4394421738	2.436292054	2.436292054	2.436292054	2.436292054	2.436292054	2.436292054	2.436292054
1552586_at	2.436292054	2.436292054	2.4383417332	2.436292054	2.436292054	2.436292054	2.436292054	2.436292054	2.436292054	2.436292054	2.436292054	2.436292054	2.436292054	2.436292054	2.436292054	2.436292054	2.436292054	2.436292054	2.436292054	2.436292054	2.436292054	2.4364632036	2.436292054	2.436292054	2.436292054	2.436292054	2.436292054	2.436292054	2.436292054	2.436292054
1552587_at	2.4693892185	2.4363358127	2.445405767	2.4363358127	2.4363358127	2.436467089	2.4908108046	2.4569818638	2.4363358127	2.4363358127	2.4363358127	2.4388601268	2.4363358127	2.4363358127	2.436292054	2.4363358127	2.4363358127	2.4363358127	2.4363358127	2.437606818	2.4826810803	2.4363358127	2.4363358127	2.4469756616	2.4363358127	2.4363358127	2.4363358127	2.4363358127	2.4363358127	2.4363358127
1552588_a_at	2.436292054	2.436292054	2.436292054	2.436292054	2.436292054	2.4511292109	2.436292054	2.436292054	2.436292054	2.436335203	2.436292054	2.436292054	2.436292054	2.4365581224	2.436292054	2.4478793717	2.4374221496	2.436292054	2.436292054	2.436292054	2.436292054	2.436292054	2.436292054	2.436292054	2.436292054	2.436292054	2.436292054	2.436292054	2.436292054	2.436292054
1552590_a_at	2.436292054	2.436292054	2.436292054	2.436292054	2.436292054	2.436292054	2.436292054	2.436292054	2.436292054	2.436292054	2.436292054	2.436292054	2.436292054	2.436292054	2.436292054	2.436292054	2.436292054	2.436292054	2.436292054	2.4363585107	2.436292054	2.436292054	2.436292054	2.436292054	2.436292054	2.436292054	2.436292054	2.4370810972	2.436292054	2.436292054
1552592_at	2.436292054	2.4482413758	2.436292054	2.436292054	2.436292054	2.436292054	2.436292054	2.436292054	2.436292054	2.436292054	2.436292054	2.436292054	2.4642056387	2.436292054	2.4914052642	2.436292054	2.436292054	2.436292054	2.436292054	2.4699965427	2.4384594445	2.436292054	2.436292054	2.436292054	2.436292054	2.436292054	2.436292054	2.436292054	2.4567645697	2.4427167897
1552594_at	2.436292054	2.436292054	2.436292054	2.436292054	2.436292054	2.436292054	2.436292054	2.436292054	2.436292054	2.436292054	2.436292054	2.436292054	2.436292054	2.436292054	2.436292054	2.436292054	2.436292054	2.436292054	2.436292054	2.436292054	2.436292054	2.436292054	2.436292054	2.436292054	2.436292054	2.436292054	2.436292054	2.436292054	2.436292054	2.436292054
1552596_at	2.436292054	2.436292054	2.436292054	2.436292054	2.436292054	2.436292054	2.436292054	2.436292054	2.436292054	2.436292054	2.436292054	2.436292054	2.4364469108	2.436292054	2.436292054	2.436292054	2.436292054	2.436292054	2.436292054	2.436292054	2.436292054	2.436292054	2.436292054	2.436292054	2.436292054	2.436292054	2.436292054	2.436292054	2.436292054	2.436292054
1552598_at	2.436292054	2.436292054	2.436292054	2.436292054	2.436292054	2.436292054	2.436292054	2.436292054	2.436292054	2.436292054	2.436292054	2.436292054	2.436292054	2.436292054	2.436292054	2.436292054	2.436292054	2.436292054	2.4369926845	2.436292054	2.436292054	2.436292054	2.436292054	2.436292054	2.436292054	2.436292054	2.436292054	2.436292054	2.436292054	2.436292054
1552599_at	2.436292054	2.436292054	2.436292054	2.436292054	2.436292054	2.436292054	2.436292054	2.436292054	2.436292054	2.436292054	2.436292054	2.436292054	2.436292054	2.436292054	2.436292054	2.436292054	2.436292054	2.436292054	2.436292054	2.436292054	2.436292054	2.436292054	2.436292054	2.436292054	2.436292054	2.436292054	2.436292054	2.436292054	2.5216580472	2.4933558598
1552602_at	2.4369106414	2.4369106414	2.5057098956	2.4369106414	2.4369106414	2.4491446448	2.4369106414	2.4369106414	2.4369106414	2.4369106414	2.4369106414	2.4369106414	2.4369106414	2.4369106414	2.4369106414	2.4389567902	2.4369106414	2.4369106414	2.4369106414	2.4630457144	2.4369106414	2.4369106414	2.4369106414	2.4369106414	2.4369106414	2.4371599187	2.4369106414	2.4369106414	2.438793219	2.436292054
1552604_at	2.436292054	2.436292054	2.436292054	2.436292054	2.436292054	2.436292054	2.436292054	2.4679273164	2.436292054	2.436292054	2.4579686	2.436292054	2.436292054	2.436292054	2.436292054	2.436292054	2.436292054	2.436292054	2.436292054	2.436292054	2.436292054	2.436292054	2.436292054	2.436292054	2.436292054	2.436814851	2.436292054	2.436292054	2.436292054	2.436292054
1552605_s_at	2.436292054	2.436292054	2.436292054	2.436292054	2.436292054	2.4362927512	2.436292054	2.436292054	2.436292054	2.436292054	2.436292054	2.436292054	2.436292054	2.4586039221	2.436292054	2.436292054	2.436292054	2.436292054	2.436292054	2.4366095649	2.436292054	2.4556946453	2.436292054	2.436292054	2.436292054	2.436292054	2.436292054	2.436292054	2.436292054	2.436292054
1552607_at	3.2974014892	3.4003710098	3.280096116	3.4046317475	3.1836294678	3.142561313	3.2458856457	3.185992941	3.6114388317	3.2337993826	3.2995849947	3.338924045	3.2327843829	3.6801628351	3.2172964147	3.4217552943	3.3682134595	3.1836294678	3.1822079575	3.4463429418	3.1373727066	3.2724094263	3.4088737663	3.6000692147	3.3668719662	3.4057258289	3.244873273	3.4096053616	3.6002810506	3.2748175965
1552608_at	2.436292054	2.436292054	2.436292054	2.436292054	2.436292054	2.436292054	2.436292054	2.436292054	2.436292054	2.436292054	2.436292054	2.436292054	2.4888342735	2.436292054	2.436292054	2.436292054	2.4366239407	2.436292054	2.4377150607	2.436292054	2.436292054	2.436292054	2.436292054	2.436292054	2.436491373	2.436292054	2.436292054	2.436292054	2.436292054	2.436292054
1552609_s_at	2.436292054	2.436292054	2.436292054	2.436292054	2.436292054	2.436292054	2.4398684738	2.436292054	2.436292054	2.4456041541	2.436292054	2.436292054	2.436292054	2.436292054	2.436292054	2.436292054	2.436292054	2.436292054	2.4383596763	2.436292054	2.436292054	2.436292054	2.436292054	2.436292054	2.436292054	2.436292054	2.436292054	2.436292054	2.436292054	2.436292054
1552610_a_at	4.4340472299	3.825039795	5.0615521512	5.1173166417	4.6417026686	4.703933244	4.8539337759	4.2512112755	4.7658796652	4.8986699368	5.1041895731	4.5356047965	5.0118056442	3.9607745406	4.9335078325	4.3117259066	4.6564671467	4.8659329223	4.150177262	4.7592404044	3.9175568791	3.9988097815	4.7786613928	4.4341224886	4.1359558644	4.9335999174	5.0520300153	4.3521181276	3.159072111	4.9981791448
1552611_a_at	7.636443771	7.1596328662	8.0182893483	8.3338355544	7.7929902992	7.9346829865	7.9116789363	7.615533182	4.2889633831	7.9734653156	8.2016168182	7.7089196175	7.9326316864	7.5628872207	7.5921604543	8.2557225258	8.0363751552	8.1383595016	7.2145945768	8.1171720694	8.4289564473	7.0897516974	8.1944900008	7.6752089713	7.6471739942	7.7458899379	8.4132005405	7.5291440522	8.231027177	8.1827426126
1552612_at	4.5324451608	4.2576084394	5.1566280544	4.6431562604	4.7055006406	4.8106938507	5.1339758418	4.6624653329	4.7853752395	4.8731162882	4.7454794901	4.7727481822	4.7106351792	4.1645522456	4.89876757	4.4090391942	4.7427455669	4.6304985625	4.3932230525	4.9960373452	4.4771193555	4.8388174553	4.6710831453	4.8449180575	4.2787179426	5.1354931299	4.5865013196	4.5943698245	4.3682069471	4.7369179805
1552613_s_at	5.67232485	5.6523524248	6.0554511977	5.8931453273	5.5410971295	5.8751293404	5.9734099084	5.9508715778	5.9108901452	5.8081392057	5.8145651494	5.5260000079	5.6091478739	5.5799062215	5.9102467398	5.6637452177	5.7253968872	5.6596871837	5.4272501139	5.9242216904	5.4402219768	5.790043292	5.9260144484	5.840877496	5.5841424599	5.7651112225	5.7969989944	5.8011911749	5.3000024109	5.761085875
1552615_at	2.436292054	2.436292054	2.436292054	2.436292054	2.436292054	2.436292054	2.436292054	2.436292054	2.436292054	2.436292054	2.4445570121	2.4491386522	2.4364492053	2.436292054	2.436292054	2.436292054	2.436292054	2.4644377497	2.436292054	2.4373293334	2.436292054	2.436292054	2.436292054	2.436292054	2.5867819252	2.436292054	2.436292054	2.436292054	2.436292054	2.436292054
1552616_a_at	2.4364361758	2.4364361758	2.4745687848	2.4364361758	2.4364361758	2.4364361758	2.4364361758	2.4364361758	2.4364361758	2.4364361758	2.4364361758	2.4364361758	2.4364361758	2.4364361758	2.4364361758	2.4368685413	2.4364361758	2.4364361758	2.4364361758	2.4364361758	2.4364361758	2.4364361758	2.4364361758	2.4364361758	2.4364361758	2.4364361758	2.4364361758	2.4364361758	2.4364361758	2.4364361758
1552617_a_at	5.4545804842	5.0789681357	5.8440792851	5.4189875978	6.1683582659	5.58647287	5.5173438761	5.4634929157	5.5597394919	5.2921577441	5.4462629716	5.2958054365	5.5726010913	5.0281687075	5.6516834684	5.1998895061	5.4578915273	5.8886002682	5.5639643857	5.284494573	4.9036256383	5.5211456441	5.3981869171	5.5120555173	5.1869794982	5.643835516	5.3982118954	5.346282092	4.6419198047	5.6427776587
1552618_at	3.403920166	3.8369709667	3.5404544659	3.2271696874	3.4741035825	3.5248891653	3.7027759851	3.3957090991	3.4199318819	3.3968996436	3.8020341325	3.6764760573	3.431283553	3.4031279211	3.448019354	3.5441314241	3.3097014894	3.3968996436	3.3945185546	3.4627497442	3.3279104176	3.5363275784	3.5448491292	3.3968996436	3.24153752	3.3957090991	3.3968996436	3.3237671056	3.6512072663	3.4143401284
1552619_a_at	2.436292054	2.436292054	2.4741742064	2.436292054	2.4540358358	2.436292054	2.436292054	2.436292054	2.436292054	2.436292054	2.436292054	2.436292054	2.436292054	2.436292054	2.436292054	2.436292054	2.440084485	2.436292054	2.4395348164	2.436292054	2.436292054	2.4418815757	2.4397844999	2.4822630795	2.4405854115	2.436292054	2.436292054	2.4364718953	2.436292054	2.436292054
1552620_at	2.4423372714	2.4415369276	2.4415369276	2.4415369276	2.4443097309	2.5180834018	2.4415369276	2.4415369276	2.436292054	2.4415369276	2.4415369276	2.4415369276	2.4415369276	2.4415369276	2.4415369276	2.4415369276	2.4415369276	2.4549104544	2.4415369276	2.4415369276	2.4609433203	2.4415369276	2.4415369276	2.4415369276	2.4415369276	2.4415369276	2.4415369276	2.4415369276	2.4415369276	2.4415369276
1552621_at	6.5003322616	6.1896508382	6.2081185282	5.8660701222	6.1253150636	7.4260211524	7.4677199095	6.5870161983	5.3548605167	6.74517449	6.5943136251	7.5166638495	7.0047957097	6.6403089514	6.6129911115	7.0711803131	5.4217025538	6.5220443575	7.0428996914	6.0996479161	6.5549908198	7.6080627328	6.5474391201	6.6830922858	5.9486931783	6.8286916892	6.1637365717	6.8924822335	5.7184676681	7.3777933406
1552622_s_at	6.0652595758	5.3958881367	5.6028720078	5.5338729592	5.453042622	6.6964679349	6.6768961515	5.8874727762	4.6781862866	6.2722831054	6.0263169754	6.9233827242	6.4772554545	6.0716774561	6.0068260454	6.3900193669	4.9829241801	5.8801724579	6.3448420498	5.447040306	5.8451851703	6.9743484211	5.9630017766	6.2076735001	5.7381814298	6.0704879345	5.832621134	6.1542643669	4.9594388809	6.6289829593
1552623_at	4.97162154	4.159434798	4.0527871386	4.1322529486	4.0854910669	4.514548932	4.2992671494	3.9530689855	4.145386297	3.9954962985	4.7061507556	4.2551178545	4.5061100951	4.0854910669	4.0295121352	4.2461541391	4.0854910669	4.5527804146	4.2941183703	4.2246256118	3.8077755203	4.5385662208	4.0854910669	4.8599549141	4.2567173735	4.2817107664	4.2743112707	3.8750077996	4.0721983798	4.3995331215
1552625_a_at	3.2844745556	3.0831894518	3.3482025604	3.7870280045	3.4475587299	3.3093421348	3.7021184999	3.4347223302	3.2792443215	3.4114140507	3.4817131029	3.4770111962	3.5093774293	2.884810931	3.469083401	3.1136112046	3.4607908597	3.5712822314	3.2815008369	3.4033097719	3.0831894518	3.1676383992	3.4485917477	3.7933985638	3.0719572348	3.6028553244	3.6082950717	3.7571599553	2.7528320021	3.5130239024
1552626_a_at	2.474563074	2.4371997346	2.4371997346	2.4608968533	2.4371997346	2.4371997346	2.4371997346	2.4371997346	2.4371997346	2.4649130602	2.4371997346	2.4371997346	2.4439301146	2.4371997346	2.4371997346	2.4397253653	2.4374264791	2.468220985	2.4403563218	2.4371997346	2.4403033263	2.4581067692	2.5125285995	2.5472664532	2.4371997346	2.4371997346	2.4371997346	2.4371997346	2.4371997346	2.4486026778
1552627_a_at	2.8196638017	2.7199911094	3.1597820053	3.5205040046	2.9688055538	2.7199911094	2.7199911094	2.6813146739	2.5466460619	3.3090261429	2.7360999044	2.848667577	2.7199807548	2.4993593519	2.872287657	3.0329894887	2.9505665235	3.0382044505	2.5598385327	3.350321881	2.4986167401	3.106629346	2.5963607099	2.7720373626	2.6813146739	3.2332073041	2.8393137882	2.7199807548	2.4558860984	2.9883181047
1552628_a_at	8.0005845378	7.7668922446	8.1604885847	8.1302920812	7.683387006	8.1054968006	8.1426465259	8.0000731585	6.979122955	8.0808233653	8.1067898189	8.366029719	8.172454357	7.9662779344	8.0899653884	8.3098627936	7.7296276604	7.7909095856	7.3915729786	7.903403085	7.8100000033	7.7828403868	7.9170348412	7.7925988782	8.0446946	7.915472219	7.9182506505	7.8456548212	7.4810514238	7.9772655002
1552629_a_at	2.4444949067	2.436292054	2.436292054	2.436292054	2.436292054	2.436292054	2.436292054	2.436292054	2.436292054	2.4380848057	2.462877563	2.436292054	2.436292054	2.436292054	2.436292054	2.436292054	2.436292054	2.436292054	2.4377211341	2.436292054	2.436292054	2.436292054	2.4363468977	2.436292054	2.436292054	2.436292054	2.436292054	2.436292054	2.436292054	2.436292054
1552630_a_at	2.436292054	2.4402161196	2.6466779623	2.436292054	2.436292054	2.436292054	2.5117443287	2.436292054	2.436292054	2.436292054	2.436292054	2.436292054	2.436292054	2.436292054	2.436292054	2.436292054	2.436292054	2.436292054	2.436292054	2.436292054	2.436292054	2.436292054	2.4368999082	2.436292054	2.436292054	2.436292054	2.436292054	2.4503340683	2.436292054	2.436292054
1552631_a_at	2.436292054	2.436292054	2.436292054	2.436292054	2.436292054	2.4401647906	2.436292054	2.436292054	2.436292054	2.436292054	2.436292054	2.436292054	2.436292054	2.436292054	2.436292054	2.436292054	2.436292054	2.436292054	2.4798687217	2.436292054	2.436292054	2.436292054	2.436292054	2.436292054	2.436292054	2.436292054	2.436292054	2.436292054	2.436292054	2.436292054
1552632_a_at	3.0207534082	2.854365348	2.9816177944	2.97320483	2.9816177944	2.973205094	3.2803260739	3.0075357757	2.9795022795	3.0398026464	2.9816177944	3.0565201875	3.126246588	2.9816177944	2.9976261982	3.1485297913	3.0863971628	3.3033500683	2.8239661597	2.9485476526	3.0675518327	2.97320483	3.0506264879	3.1422784666	3.0029609983	3.5598816184	2.911027253	3.0023289802	2.9605023491	3.3003381263
1552633_at	5.2597295942	4.9333654198	4.9333654198	4.9479706555	4.7357496217	4.9333654198	4.4532502108	4.9333654198	5.1682167831	5.1691990845	4.9333654198	5.0166130662	5.1454968291	4.9333654198	5.0340459235	4.9773918908	4.9333654198	4.977279484	5.0416461477	4.6079288741	5.0189353757	4.7535484582	4.7369835239	4.9093217697	4.9333654198	4.8188692998	4.7764353941	5.0407397785	4.9289835935	4.6769236306
1552634_a_at	5.1691138297	4.9405211264	4.8302586739	4.921102979	4.7469755499	4.6527153463	3.823636963	4.7149383754	5.3710700193	5.4891936089	4.4315755383	4.8028643538	5.0797754062	4.997809539	5.048851782	4.9292927788	5.0247717154	4.8418754811	4.8013910552	4.7738924243	4.995309392	4.6158687899	4.6216596744	5.1318828793	4.8133151235	4.5919182808	5.0068681011	5.2418349805	4.9256108516	4.5676702855
1552637_at	2.436292054	2.436292054	2.436292054	2.436292054	2.436292054	2.436292054	2.436292054	2.436292054	2.436292054	2.4369988958	2.436292054	2.436292054	2.436292054	2.436292054	2.436292054	2.436292054	2.436292054	2.436292054	2.436292054	2.436292054	2.436292054	2.436292054	2.4393544337	2.436292054	2.436292054	2.436292054	2.4387466238	2.436292054	2.436292054	2.436292054
1552639_at	2.5533615393	2.5747238511	2.5403664462	2.5403664462	2.6540036762	2.5403664462	2.5554274496	2.5403664462	2.5461093277	2.5403664462	2.5403664462	2.5403664462	2.5403664462	2.5403664462	2.5403664462	2.5409273066	2.5403664462	2.5403664462	2.5403664462	2.5228107705	2.5403664462	2.5403664462	2.5403664462	2.5403664462	2.5403664462	2.5415845768	2.5403664462	2.5403664462	2.5403664462	2.5403664462
1552641_s_at	2.4524811334	2.4524811334	2.4524811334	2.4524811334	2.4539858965	2.4524811334	2.4524811334	2.4524811334	2.4524811334	2.457459551	2.4693207715	2.4524811334	2.4524811334	2.4524811334	2.4524811334	2.4524811334	2.4524811334	2.456854719	2.4524811334	2.5152649608	2.4524811334	2.463453232	2.4524811334	2.4524811334	2.4481075477	2.4475027157	2.4524811334	2.4524811334	2.4524811334	2.4524811334
1552643_at	2.8745537234	2.8745537234	2.8745537234	2.8745537234	2.8745537234	2.8347607568	2.8727225482	3.3523001883	2.8745537234	2.9835136859	2.8745537234	2.8802077433	3.0403876118	2.8588248533	2.7506824035	2.786467958	2.8882565678	2.8745537234	2.6885910255	2.951680889	3.1837775666	2.8745537234	3.0108631669	3.109342771	2.8727225482	2.8727225482	3.0127770563	3.0644098252	2.8745537234	2.8499106334
1552644_a_at	3.2429839225	2.8713885369	3.7850482509	4.3580794703	3.205916836	2.9889497082	3.2571614895	2.9682188151	2.9280080338	3.5862742907	3.1833439725	3.324365399	3.1577250562	2.8172030704	3.2891342706	3.3476789569	3.3753525086	3.6221447922	2.9100925668	3.2534449696	3.09531015	2.9375960923	3.4245420036	3.8453241093	3.0631393316	3.7217320284	3.7366382276	3.0614379204	2.9018099455	3.6988639422
1552646_at	2.4740764231	2.4686937138	2.4747955291	2.5766993148	2.4751336823	2.4707089119	2.4740764231	2.4740764231	2.5020277377	2.4838315739	2.4740764231	2.4739667983	2.4740764231	2.4739667983	2.4896835016	2.4834971288	2.4740764231	2.6071625092	2.4740764231	2.436292054	2.4740764231	2.4739667983	2.4740764231	2.4740764231	2.51402628	2.4740764231	2.4739667983	2.4740764231	2.4822069979	2.4740764231
1552648_a_at	3.9365320324	3.7696425971	3.7268296744	3.9332146859	3.7537852299	3.798080708	3.7899760331	3.7904349487	2.9058489911	4.1563373121	4.0382203197	3.8315307402	3.9221558547	3.699319695	3.6665176935	3.8275444016	3.7743838987	3.9611572264	3.6947845762	3.8365735251	3.5971741326	3.7192299526	3.8962002391	3.782192747	3.7633987883	3.7251671742	4.179646041	3.7899760331	3.4084920396	3.8991293825
1552649_a_at	2.4424232457	2.4424232457	2.4424232457	2.4424232457	2.4424232457	2.4424232457	2.4424232457	2.4424232457	2.4647176404	2.4424232457	2.4417279165	2.4424232457	2.4424232457	2.4424232457	2.5475532226	2.4424232457	2.4424232457	2.4424232457	2.4424232457	2.4424232457	2.4424232457	2.4424232457	2.4424232457	2.4424232457	2.4424232457	2.4424232457	2.463039435	2.4424232457	2.4424232457	2.4609787956
1552651_a_at	2.4451867421	2.4451867421	2.4451867421	2.4451867421	2.4527858153	2.4451867421	2.4451867421	2.4451867421	2.4451867421	2.478714983	2.4451867421	2.4687455131	2.4451867421	2.4451867421	2.5631944839	2.4451867421	2.4451867421	2.4451867421	2.4451867421	2.4451867421	2.4451867421	2.4451867421	2.6267217716	2.4451867421	2.4451867421	2.4457928086	2.4451867421	2.4451867421	2.4451867421	2.4451867421
1552652_at	2.7524560943	2.876907546	2.7524560943	2.7524560943	2.7524560943	2.7524560943	2.7524560943	2.6537583236	3.1271193551	2.7524560943	2.7524560943	2.7444720924	2.7655431772	2.760241183	2.6330478834	3.0555881599	2.6906351194	2.7895816394	2.9558236588	2.7642208169	2.7524560943	2.7524560943	2.7728461972	2.8185862358	2.7524560943	2.7306378551	2.7524560943	2.7331320522	2.7524560943	2.6237595605
1552656_s_at	2.4370437723	2.4380472175	2.4380472175	2.4404630076	2.4404630076	2.4404630076	2.4404630076	2.440316945	2.4373459327	2.4404630076	2.4404630076	2.4421159859	2.4404630076	2.4489413681	2.4404630076	2.4404630076	2.4373459327	2.4454446672	2.4959529164	2.4404630076	2.4404630076	2.4861804527	2.4688621315	2.4404630076	2.4404630076	2.5286594755	2.4432221854	2.4477404337	2.4373459327	2.4759812264
1552657_a_at	2.4364589607	2.4364589607	2.4364589607	2.4364589607	2.4364589607	2.4383161804	2.4364589607	2.4364589607	2.4364589607	2.4364589607	2.4364589607	2.4364589607	2.4506094291	2.4364589607	2.4364589607	2.4364589607	2.4364589607	2.4792220753	2.4364589607	2.4364589607	2.4364589607	2.4364589607	2.4364589607	2.4364589607	2.4364589607	2.4391588105	2.4419002372	2.4364589607	2.4364589607	2.4364589607
1552658_a_at	2.436292054	2.436292054	2.436292054	2.436292054	2.436292054	2.436292054	2.436292054	2.436292054	2.436292054	2.436292054	2.436292054	2.436292054	2.436292054	2.436292054	2.436292054	2.436292054	2.4389398755	2.436292054	2.436601495	2.436292054	2.436292054	2.436292054	2.436292054	2.436292054	2.436292054	2.436292054	2.436292054	2.436292054	2.436292054	2.436292054
1552660_a_at	2.4457532695	2.5013789263	2.5013789263	2.5013789263	2.5165354712	2.5059868747	2.5164844194	2.5013789263	2.5013789263	2.436292054	2.7372446164	2.5013789263	2.5013789263	2.5013789263	2.5561579145	2.4965978245	2.5013789263	2.5013789263	2.571719811	2.5646731004	2.5013789263	2.4551684973	2.5264070608	2.5596420816	2.5013789263	2.7291767232	2.7368162755	2.5013789263	2.436292054	2.5013789263
1552661_at	2.436292054	2.436292054	2.436292054	2.436292054	2.436292054	2.4796876662	2.436292054	2.4460680894	2.436292054	2.436292054	2.44626807	2.436292054	2.436292054	2.5342390299	2.436292054	2.4363595958	2.436292054	2.436292054	2.436292054	2.436292054	2.436292054	2.436292054	2.436292054	2.436292054	2.4834145625	2.436292054	2.436292054	2.4424904871	2.436292054	2.436292054
1552662_a_at	2.436292054	2.436292054	2.436292054	2.436292054	2.436292054	2.436292054	2.436292054	2.436292054	2.436292054	2.436292054	2.4364696107	2.436292054	2.436292054	2.436292054	2.436292054	2.436292054	2.436292054	2.436292054	2.436292054	2.436292054	2.436292054	2.436292054	2.436292054	2.436292054	2.436292054	2.436292054	2.436292054	2.4462320173	2.436292054	2.436292054
1552663_a_at	2.4369667357	2.4427558898	2.4369667357	2.4369667357	2.4369667357	2.4669118177	2.4369667357	2.4369667357	2.4369667357	2.4369667357	2.4369667357	2.4369667357	2.4369667357	2.4369667357	2.4369667357	2.4369667357	2.4369667357	2.4369667357	2.4369667357	2.4369667357	2.4369667357	2.4369667357	2.4369667357	2.4369667357	2.4369667357	2.4369667357	2.4369667357	2.4369667357	2.4369667357	2.4369667357
1552664_at	4.040314173	4.4568809504	3.9725794783	3.9231178434	3.9066862117	3.9999827426	3.7674353692	4.0719312269	4.2776491486	4.1050802102	3.9999827426	3.828658998	3.7108695336	4.6305362385	3.9725794783	4.1530401903	3.9999827426	3.8737733724	4.3662045856	3.9999827426	3.871662205	4.168984379	3.9999827426	3.9725794783	4.0301021797	3.9725794783	3.8764905315	4.0167022494	4.3081056266	3.9820772653
1552665_at	2.4368958557	2.4442982067	2.4368958557	2.4368958557	2.4368958557	2.4368958557	2.4368958557	2.4368958557	2.4368958557	2.4368958557	2.4368958557	2.4368958557	2.4368958557	2.4368958557	2.4368958557	2.4368958557	2.4817735968	2.4368958557	2.4368958557	2.4368958557	2.4368958557	2.4368958557	2.4368958557	2.4474880188	2.4368958557	2.4368958557	2.4368958557	2.4368958557	2.4368958557	2.4368958557
1552666_a_at	2.4446705428	2.436292054	2.436292054	2.4874950185	2.444989685	2.436292054	2.436292054	2.4497512666	2.436292054	2.4366085184	2.436292054	2.436292054	2.436299845	2.436292054	2.436292054	2.4410538539	2.436292054	2.436292054	2.436292054	2.436292054	2.436292054	2.4366523752	2.436292054	2.436292054	2.436292054	2.436292054	2.4730678862	2.436292054	2.436292054	2.436292054
1552667_a_at	2.7192179935	2.5160939373	2.8592067971	2.8032820616	3.0003416223	3.0793910524	3.1174199231	2.7709062502	2.8477339549	2.8271085254	2.9492429768	2.8032820616	2.8032820616	2.48144558	2.8108570598	2.6869456455	3.0178049679	2.8032820616	2.7770003666	3.1044384668	2.8032820616	2.8207645806	2.8032820616	2.8517931594	2.8032820616	2.8061817128	2.8032820616	2.6934623632	2.7709062502	2.8225094953
1552669_at	2.4409448822	2.4453069325	2.5088187066	2.4409448822	2.5525087352	2.4409448822	2.4409448822	2.4409448822	2.4409448822	2.4409448822	2.4409448822	2.4674038685	2.4409448822	2.4409448822	2.4409448822	2.4409448822	2.4409448822	2.526060281	2.4409448822	2.4788994521	2.4409448822	2.4541015826	2.4409448822	2.5071276548	2.4409448822	2.4409448822	2.4409448822	2.4409448822	2.4409448822	2.4409448822
1552670_a_at	2.436292054	2.436292054	2.436292054	2.4507826536	2.4429833331	2.436292054	2.436292054	2.436292054	2.436292054	2.436292054	2.436292054	2.4883440939	2.436292054	2.436292054	2.436292054	2.436292054	2.436292054	2.4385197377	2.436292054	2.436292054	2.436292054	2.4922364286	2.436292054	2.4522889532	2.436292054	2.4967973268	2.436292054	2.436292054	2.436292054	2.436292054
1552671_a_at	2.4535613499	2.4528683066	2.4528683066	2.4517906754	2.4879365761	2.4528683066	2.4609191464	2.4550882329	2.4528683066	2.4789802581	2.4554825623	2.4528683066	2.4714963864	2.4528683066	2.4528683066	2.4528683066	2.4536729905	2.4883224564	2.4528683066	2.4654784721	2.4528683066	2.4517906754	2.4615481049	2.4528683066	2.4528683066	2.4517906754	2.4847687353	2.4673076689	2.4796575299	2.4528683066
1552672_a_at	2.4366216667	2.4366216667	2.4366216667	2.4366216667	2.4872164478	2.4548096229	2.4522397417	2.4366216667	2.4366216667	2.4830085517	2.4366216667	2.4366216667	2.4366216667	2.4366216667	2.4366216667	2.4366216667	2.4366216667	2.4366216667	2.4366216667	2.4381792563	2.4366216667	2.4366216667	2.4366216667	2.4366216667	2.4366216667	2.4366216667	2.4366216667	2.4366216667	2.4366216667	2.4366216667
1552673_at	2.436292054	2.436292054	2.436292054	2.436292054	2.4403227213	2.436292054	2.436292054	2.436292054	2.436292054	2.436297564	2.436292054	2.4364793896	2.436292054	2.436292054	2.436292054	2.436292054	2.436292054	2.4368524314	2.436292054	2.436292054	2.436292054	2.436292054	2.436292054	2.436292054	2.436292054	2.447634258	2.436292054	2.436292054	2.4479546539	2.436292054
1552674_at	2.436292054	2.436292054	2.436292054	2.436292054	2.436292054	2.436292054	2.436292054	2.436292054	2.436292054	2.436292054	2.436292054	2.436292054	2.436292054	2.436292054	2.436292054	2.436292054	2.4372694232	2.436292054	2.436292054	2.436292054	2.436292054	2.442024452	2.436292054	2.436292054	2.436292054	2.436292054	2.436292054	2.436292054	2.436292054	2.436292054
1552675_at	2.4381602833	2.436292054	2.436292054	2.436292054	2.439680454	2.436292054	2.436292054	2.436292054	2.436292054	2.436292054	2.436292054	2.436292054	2.436292054	2.436292054	2.4516537534	2.436292054	2.4517841646	2.436292054	2.436292054	2.436292054	2.4376791264	2.436292054	2.436292054	2.436292054	2.436292054	2.436292054	2.436292054	2.4464955766	2.436292054	2.436292054
1552676_at	2.436292054	2.436292054	2.436292054	2.436292054	2.436292054	2.436292054	2.4737017481	2.436292054	2.436292054	2.436292054	2.436292054	2.436292054	2.436292054	2.436292054	2.436292054	2.436292054	2.436292054	2.436292054	2.436292054	2.436292054	2.436292054	2.436292054	2.4790843948	2.436292054	2.458620209	2.436292054	2.436292054	2.4501927254	2.436292054	2.436292054
1552677_a_at	3.3267247957	3.0749297876	3.3785479203	3.3267247957	2.7949474058	3.3846060647	3.3267247957	3.2713078294	3.0583071808	3.8341434391	3.3406259241	3.3547942457	3.5613694273	2.984278975	3.545829841	3.4573121281	3.1584273162	3.2343066159	3.5375083453	3.3267247957	3.1409929932	3.2333747175	3.3915994238	3.3267247957	3.2343066159	3.3404044419	3.9289619342	3.2823112515	2.4891129062	4.1587171159
1552678_a_at	2.6932547041	2.4635513918	3.2646597063	2.864849165	2.5517063777	2.9135524416	2.9962892076	2.7304791041	2.8834743262	2.858411716	2.7442358032	2.9470691834	2.8993213206	2.5230139828	2.7991794164	2.7059897731	2.7323476936	2.7208983584	2.7139612772	2.93106163	2.696857692	2.6580942479	2.696857692	3.0431764578	2.6049948995	3.1596517007	2.8502453565	2.7310301851	2.5517063777	3.0801265893
1552680_a_at	2.4484419442	2.4461895599	2.4446853274	2.4837412496	2.4620787474	2.4587633109	2.4446853274	2.4446853274	2.4394326926	2.4431400296	2.4495396558	2.4446853274	2.4446853274	2.4446853274	2.4446853274	2.4482978557	2.436292054	2.4446853274	2.4446853274	2.4446853274	2.5878270774	2.5756769693	2.4446853274	2.4653500497	2.4446853274	2.4451508896	2.4446853274	2.4431400296	2.4468612073	2.4446853274
1552682_a_at	2.436292054	2.436292054	2.436292054	2.4364450705	2.436292054	2.4363059608	2.436292054	2.436292054	2.436292054	2.436292054	2.4462788585	2.436292054	2.436292054	2.436292054	2.436292054	2.436292054	2.436292054	2.4398496579	2.436292054	2.436292054	2.436292054	2.436292054	2.4440172226	2.4377578385	2.436292054	2.4369903072	2.4712486385	2.436292054	2.440886237	2.436292054
1552684_a_at	2.4371598445	2.436292054	2.436292054	2.436292054	2.436292054	2.436292054	2.436292054	2.436292054	2.436292054	2.4876859074	2.436292054	2.4493070131	2.436292054	2.4496460842	2.436292054	2.436292054	2.436292054	2.436292054	2.436292054	2.436292054	2.4468137391	2.4466033998	2.4690679307	2.436292054	2.4578152381	2.436292054	2.4399793029	2.436292054	2.436292054	2.436292054
1552685_a_at	2.436292054	2.436292054	2.436292054	2.4365714318	2.4388438808	2.4364056372	2.445334649	2.436292054	2.436292054	2.436292054	2.4393527774	2.436292054	2.4432980644	2.436292054	2.436292054	2.436292054	2.436292054	2.436292054	2.436292054	2.436292054	2.436292054	2.436292054	2.436292054	2.436292054	2.436292054	2.4367187806	2.436292054	2.436292054	2.436292054	2.436292054
1552686_at	2.4363981883	2.4544259863	2.4776848856	2.4363981883	2.4363981883	2.4546626997	2.4363981883	2.4363981883	2.4363981883	2.4363981883	2.4367165914	2.4363981883	2.4363981883	2.4799700402	2.436868472	2.4363981883	2.4363981883	2.4363981883	2.4363981883	2.4363981883	2.4543687121	2.4363981883	2.4363981883	2.4398930605	2.440215844	2.4363981883	2.4363981883	2.4363981883	2.4363981883	2.4363981883
1552687_a_at	2.436292054	2.436292054	2.4593975856	2.436292054	2.436292054	2.436292054	2.4395109676	2.436292054	2.436292054	2.436292054	2.436292054	2.436292054	2.436292054	2.436292054	2.436292054	2.436292054	2.436292054	2.436292054	2.436706138	2.436292054	2.436292054	2.4367402315	2.436292054	2.436292054	2.436292054	2.436292054	2.436292054	2.436292054	2.436292054	2.436292054
1552689_at	2.436292054	2.436292054	2.436292054	2.5030792132	2.4363627173	2.436292054	2.436292054	2.4390888369	2.436292054	2.436292054	2.436292054	2.436292054	2.436292054	2.4374762538	2.4888926339	2.5321808525	2.436292054	2.436292054	2.5228579905	2.436292054	2.436292054	2.436292054	2.436292054	2.436292054	2.436292054	2.436292054	2.436292054	2.436292054	2.436292054	2.436292054
1552690_a_at	2.4585530294	2.4648579368	2.4615789397	2.4585530294	2.5322887244	2.4639193962	2.4585530294	2.4585530294	2.4585530294	2.436292054	2.4585530294	2.4585530294	2.4815955287	2.4585530294	2.4585530294	2.4585530294	2.4585530294	2.4585530294	2.4585530294	2.4838244627	2.4585530294	2.4596089289	2.4585530294	2.4585530294	2.498311315	2.4585530294	2.4585530294	2.4590979631	2.6955624918	2.4795977362
1552691_at	5.7439930633	5.9786949396	5.2373088605	5.4052428303	6.1924434144	5.5773815995	5.6870545213	5.9626836342	4.5645089702	5.4023804337	6.246646063	5.662979086	5.9092697643	5.9649809419	6.0491947566	5.4890636879	5.6222351528	6.4671783988	6.2883534946	5.3177166416	5.833382077	5.949582246	5.6194967642	5.6427624437	5.8918792559	5.9882179272	5.9208861047	5.1511309291	5.6175167915	5.7632664389
1552693_at	2.4373313052	2.4379390288	2.4373313052	2.4373313052	2.4373313052	2.4381063537	2.4373313052	2.4373313052	2.4373313052	2.4373313052	2.4386741754	2.46030801	2.4373313052	2.4373313052	2.4373313052	2.4373313052	2.4373313052	2.4373313052	2.4373313052	2.4373313052	2.438098402	2.4373313052	2.4373313052	2.4373313052	2.4373313052	2.4373313052	2.4373313052	2.4373313052	2.4373313052	2.451376627
1552694_at	2.4481232135	2.4422946691	2.4372294707	2.4729518744	2.437406265	2.5016618253	2.4447753644	2.437406265	2.4372294707	2.4373178679	2.437406265	2.4661657348	2.437406265	2.437406265	2.5221448055	2.4542306423	2.437406265	2.437406265	2.4481222635	2.4456131168	2.437406265	2.437406265	2.437406265	2.4376289525	2.4745740951	2.4388002095	2.437406265	2.4372294707	2.4391817532	2.4387923248
1552695_a_at	2.5702044178	2.4446126321	2.4545472679	2.5284574271	2.4701839198	2.4547207428	2.4546855225	2.4951156819	2.4531440666	2.451862066	2.520445469	2.4733046907	2.4670902072	2.5190247342	2.4581922244	2.4545472679	2.4804732015	2.4545472679	2.4446126321	2.4545472679	2.4545472679	2.6330915243	2.4380081453	2.4587169419	2.5622234178	2.5071703793	2.468095794	2.4545472679	2.436292054	2.4478513544
1552696_at	2.4376542103	2.4366627631	2.4366627631	2.436292054	2.4366627631	2.4366627631	2.4366627631	2.4405962741	2.4366627631	2.4514512658	2.4366627631	2.4640353175	2.4366627631	2.5640085504	2.4366627631	2.4366627631	2.4366627631	2.4486773247	2.4366627631	2.436292054	2.4366627631	2.4481824615	2.4652292892	2.4369681102	2.4366627631	2.4606888582	2.4402156991	2.4366627631	2.4366627631	2.436292054
1552698_at	2.436292054	2.436292054	2.436292054	2.436292054	2.436292054	2.436292054	2.436292054	2.436292054	2.436292054	2.436292054	2.436292054	2.4392293545	2.436292054	2.436292054	2.4511013683	2.436292054	2.436292054	2.436292054	2.436292054	2.436292054	2.436292054	2.436292054	2.4366304161	2.436292054	2.4971320481	2.436292054	2.436292054	2.4502549907	2.4396080028	2.4491672725
1552701_a_at	8.6393840067	9.1930458009	8.3543698074	8.06530924	8.9604843884	8.6563977266	8.6976611316	8.912543359	7.9649341842	8.2330493434	8.9004250249	7.8214577632	8.3523069049	8.667755829	9.1046549214	7.9720332044	8.1127402757	9.0129313997	8.7786373002	8.4231571425	8.804200628	8.6899425766	8.3585653126	8.8955389548	8.5710770872	8.739942247	8.9652399517	8.1639254652	8.9322145794	8.6779026542
1552703_s_at	8.9042882487	8.9755881146	8.5015476676	8.7031404755	9.1499063256	8.9892322821	9.2408105581	9.027779778	8.4453673638	8.3227894278	9.0726148312	8.5667577864	8.8533870165	8.6098577412	9.2403321622	8.4242411146	8.7383569947	9.172330473	8.8357747605	8.642735384	8.8376256674	8.9294702253	8.8565078841	9.28982543	8.7370455495	8.9118823441	9.1403230085	8.4433726527	8.9148928815	9.1309722838
1552705_at	2.4605538031	2.4624310934	2.4638875285	2.567695378	2.4605538031	2.4678487617	2.4552646799	2.4605538031	2.5025880079	2.4973996954	2.4766021013	2.4870161073	2.4667011248	2.4850889676	2.6784680048	2.4605538031	2.4605538031	2.5442458575	2.4605538031	2.4605538031	2.4605538031	2.4605538031	2.4552646799	2.4605538031	2.4635245677	2.4442476967	2.4605538031	2.4605538031	2.4605538031	2.4715914998
1552708_a_at	2.436292054	2.436292054	2.436292054	2.460885241	2.4870231746	2.436292054	2.4365156851	2.4738110855	2.457507653	2.4363109087	2.436292054	2.436292054	2.4489615574	2.436292054	2.436292054	2.436292054	2.436292054	2.436292054	2.4687696113	2.4407879288	2.436292054	2.4529008826	2.4428855063	2.436292054	2.436292054	2.4616113174	2.436292054	2.436292054	2.436292054	2.4366484772
1552711_a_at	2.7361784099	2.7979668154	2.8088042586	2.7225300564	2.7225300564	2.7222123685	2.7225300564	2.6833195028	2.9566724184	2.7222123685	2.7014104904	2.7225300564	2.7222123685	2.8027037485	2.7225300564	2.9274191959	2.6833195028	2.7225300564	2.7327315785	2.7222123685	2.8578668234	2.7225300564	2.7423788305	2.7227321424	2.7225300564	2.7225300564	2.7222123685	2.7410165224	3.05996956	2.7211295009
1552712_a_at	2.436463751	2.436463751	2.4851697723	2.436463751	2.436463751	2.4431606798	2.5641942723	2.436463751	2.436463751	2.436463751	2.4967874942	2.4452198941	2.436463751	2.436463751	2.436463751	2.436463751	2.436463751	2.4441846257	2.436463751	2.436463751	2.436463751	2.4407040639	2.436463751	2.436463751	2.436463751	2.436463751	2.436463751	2.436463751	2.436463751	2.4669710356
1552713_a_at	2.4431157618	2.4431157618	2.4431157618	2.4431157618	2.5087212272	2.4431157618	2.4431157618	2.4665108134	2.4431157618	2.4396303157	2.4742358447	2.4431157618	2.4431157618	2.436292054	2.4431157618	2.4431157618	2.4433233921	2.8251802581	2.5693142216	2.4431157618	2.4431157618	2.4396303157	2.4435242211	2.4961293039	2.4431157618	2.4431157618	2.4396303157	2.4881003627	2.436292054	2.4431157618
1552714_at	2.436292054	2.436292054	2.436292054	2.436292054	2.4410571365	2.436292054	2.436292054	2.436292054	2.436292054	2.4364072804	2.436292054	2.4388496551	2.436292054	2.436292054	2.5271217209	2.436292054	2.4479806325	2.4385361741	2.436292054	2.436292054	2.436292054	2.436292054	2.4425737112	2.436292054	2.436292054	2.436292054	2.436292054	2.436292054	2.436292054	2.436292054
1552715_a_at	2.436292054	2.436292054	2.436292054	2.436292054	2.4385467511	2.436292054	2.436292054	2.436292054	2.436292054	2.436292054	2.436292054	2.436292054	2.436292054	2.436292054	2.436292054	2.436292054	2.436292054	2.436292054	2.436292054	2.436292054	2.436292054	2.436292054	2.436292054	2.436292054	2.436292054	2.436292054	2.436292054	2.436292054	2.436292054	2.436292054
1552716_at	3.3474102526	3.3474102526	3.3474102526	3.615152143	3.3313368811	3.3474102526	3.444077225	3.3886270555	3.525330584	3.3916928362	3.3474102526	3.6907789399	3.3474102526	3.1714870897	3.3474102526	3.3733881792	3.3474102526	3.2497073719	3.3474102526	3.3862110114	3.3553159374	3.3867356237	3.3565334506	3.3531000452	3.3474102526	3.3313368811	3.3474102526	3.3474102526	3.3474102526	3.3474102526
1552717_s_at	2.4457195554	2.4381924409	2.4381924409	2.4381924409	2.4381924409	2.4381924409	2.4381924409	2.4381924409	2.436292054	2.4381924409	2.4525406711	2.4477188303	2.4381924409	2.4381924409	2.4412746666	2.4381924409	2.4381924409	2.4381924409	2.4381924409	2.4381924409	2.4381924409	2.4381924409	2.4381924409	2.4381924409	2.4381924409	2.4709825824	2.4455884993	2.4381924409	2.4381924409	2.4381924409
1552718_at	2.436292054	2.436292054	2.436292054	2.436292054	2.436292054	2.436292054	2.436292054	2.436292054	2.4515977393	2.436292054	2.4386589948	2.436292054	2.4512730514	2.4735678548	2.436292054	2.436292054	2.5760494741	2.436292054	2.436292054	2.436292054	2.4428806354	2.5071949043	2.436292054	2.436292054	2.436292054	2.436292054	2.436292054	2.436292054	2.436292054	2.436292054
1552719_at	3.2220382986	3.0571584631	3.0347262288	3.2638802359	2.9379304984	3.5421717322	3.750994024	3.2105656812	3.6254454316	3.7814940484	2.9621026579	3.319719961	3.1074004655	3.3584384673	2.8844415881	3.3274067036	3.0394833184	3.1492553679	3.2176984819	3.2055044575	3.4097755261	3.4909132013	3.2246199213	3.2008232391	2.986694785	3.5223663581	3.0187305766	3.2431129567	3.3744522847	3.1276313166
1552721_a_at	2.436292054	2.436292054	2.436292054	2.4368289234	2.4387740157	2.436292054	2.436292054	2.436292054	2.436292054	2.436292054	2.436292054	2.436292054	2.436292054	2.4365478957	2.436292054	2.436292054	2.436292054	2.436292054	2.4385054543	2.436292054	2.436292054	2.436292054	2.436292054	2.436292054	2.436292054	2.436292054	2.436292054	2.436292054	2.436292054	2.436292054
1552722_at	2.436292054	2.436292054	2.436292054	2.436292054	2.436292054	2.436292054	2.436292054	2.436292054	2.436292054	2.436292054	2.436292054	2.436292054	2.436292054	2.436292054	2.436292054	2.436292054	2.436292054	2.436292054	2.436292054	2.436292054	2.436292054	2.436292054	2.436855043	2.436292054	2.436292054	2.436292054	2.436292054	2.436292054	2.436292054	2.436292054
1552724_at	2.4402071547	2.4407144585	2.4402071547	2.4402071547	2.4703261042	2.4370784124	2.4437000861	2.4402071547	2.4589764614	2.4679832018	2.4402071547	2.4402071547	2.4402071547	2.4423221023	2.4882192324	2.4402071547	2.4402071547	2.6170853477	2.4402071547	2.4402071547	2.4402071547	2.4402071547	2.4631853716	2.4370784124	2.5204349483	2.4370784124	2.4402071547	2.4904873354	2.4402071547	2.4402071547
1552725_s_at	2.4449977787	2.4449977787	2.468420582	2.4449977787	2.4449977787	2.4429676973	2.4429257205	2.4449977787	2.436292054	2.4449977787	2.4449977787	2.4449977787	2.4427843829	2.4449977787	2.5588571268	2.4449977787	2.4449977787	2.436292054	2.4449977787	2.4449977787	2.4449977787	2.4449977787	2.4449977787	2.4449977787	2.4793606491	2.5091746877	2.4449977787	2.4449977787	2.4449977787	2.4449977787
1552726_at	2.436292054	2.436292054	2.436292054	2.436292054	2.436292054	2.4404149551	2.436292054	2.436292054	2.436292054	2.436292054	2.436443648	2.436292054	2.436292054	2.436292054	2.436292054	2.436292054	2.436292054	2.436292054	2.436292054	2.436292054	2.436292054	2.436292054	2.436292054	2.436292054	2.436292054	2.5271873894	2.436292054	2.436292054	2.436292054	2.436292054
1552727_s_at	2.4371728003	2.4371728003	2.4371728003	2.606558706	2.4371728003	2.4603080621	2.436292054	2.442111354	2.4507498589	2.6621109482	2.4371728003	2.4371728003	2.4750874542	2.4691756346	2.4371728003	2.4371728003	2.4365674094	2.4470640763	2.4380189141	2.436292054	2.4371728003	2.436292054	2.4371728003	2.4682967067	2.4466075059	2.4371728003	2.4371728003	2.439030025	2.4371728003	2.4371728003
1552729_at	2.7160075097	2.7120576363	2.7839051776	2.7120576363	2.7839051776	2.8956328422	2.8184858318	2.7839051776	2.9970805078	2.7839051776	2.7120576363	2.7951726386	2.6562085358	2.7120576363	2.7120576363	2.6295168851	2.7923107587	2.8212541607	2.7493245235	2.7307334869	2.7839051776	2.9093061659	2.7996205187	2.7557152943	2.7032787631	2.8720621778	2.7120576363	2.8448284088	2.8627856773	3.0145338077
1552730_at	2.436292054	2.436292054	2.436292054	2.436292054	2.436292054	2.436292054	2.436292054	2.436292054	2.436292054	2.436292054	2.436292054	2.436292054	2.5085340769	2.436292054	2.436292054	2.436292054	2.436292054	2.436292054	2.436292054	2.4513719664	2.4385305741	2.436292054	2.436292054	2.436292054	2.436292054	2.436292054	2.436292054	2.4638339618	2.436292054	2.436292054
1552731_at	2.436292054	2.436292054	2.436292054	2.436292054	2.436292054	2.436292054	2.436292054	2.436292054	2.436292054	2.436292054	2.436292054	2.4374677506	2.436292054	2.436292054	2.436292054	2.436292054	2.436292054	2.436292054	2.436292054	2.436292054	2.436292054	2.436292054	2.4376419196	2.436292054	2.436292054	2.436292054	2.436292054	2.436292054	2.436292054	2.436292054
1552732_at	2.4487027732	2.5811775757	2.436292054	2.436292054	2.436292054	2.436292054	2.436292054	2.436292054	2.436292054	2.436292054	2.436292054	2.436292054	2.483728206	2.481694893	2.436292054	2.4373436521	2.436292054	2.436292054	2.436292054	2.436292054	2.436292054	2.436292054	2.436292054	2.436292054	2.5237084773	2.436292054	2.436292054	2.436292054	2.436292054	2.436292054
1552733_at	3.6639868398	3.1171403745	3.6347977687	3.7928654025	3.1847335892	3.6269049579	3.2646398175	3.5281353564	4.2726428	4.0550794768	3.2715986706	4.1072905481	4.2348429346	3.9105606488	4.1894262766	3.5503184282	4.0915175956	3.8147766889	3.842663457	3.8761523521	3.2183549031	3.9001700366	3.5870446099	4.3004724387	3.9673872134	3.6550108601	3.766761263	4.1765505844	3.7001106062	3.8412251339
1552734_at	2.6223873755	2.4784800511	2.7045924638	2.8735772571	2.5502098893	2.6898479443	2.689380016	2.6712925315	2.5462181766	2.7782413123	2.8317300159	2.8048963857	2.726301496	2.436292054	2.7549106361	2.6008463909	2.5464119308	2.7018855874	2.5795744474	2.5726634757	2.5462181766	2.5840146037	2.7101401036	2.686982857	2.8797837161	2.5966635395	2.9707140205	2.5557216539	2.4773508493	2.7602615546
1552735_at	2.4834883576	2.4641149129	2.4365215321	2.4365215321	2.4368840952	2.4365215321	2.4365215321	2.4366890871	2.4365215321	2.5167877551	2.4365368481	2.516981912	2.4365215321	2.4365215321	2.4365215321	2.4609743767	2.4365215321	2.4389114909	2.4365215321	2.4449547819	2.4365215321	2.4365215321	2.4365215321	2.4365215321	2.4365215321	2.4365215321	2.4365215321	2.4365215321	2.4365215321	2.4365215321
1552736_a_at	2.6197185495	2.579369491	2.4530936902	2.4547112498	2.45390247	2.4450878396	2.45390247	2.4387991794	2.4986627313	2.5149049163	2.4387991794	2.4530936902	2.4563288094	2.4547112498	2.4584687411	2.4530936902	2.5573534662	2.6103458565	2.4547112498	2.4502838254	2.5097312097	2.6168234292	2.4530936902	2.4530936902	2.4716935287	2.45390247	2.5511030064	2.4557158751	2.4549850962	2.4697299373
1552737_s_at	2.436292054	2.436292054	2.436292054	2.436292054	2.4578597829	2.436292054	2.4369049925	2.436292054	2.436292054	2.436292054	2.436292054	2.436292054	2.436292054	2.436292054	2.436292054	2.436292054	2.449104988	2.436292054	2.436292054	2.438075861	2.436292054	2.436292054	2.4370825261	2.436292054	2.436292054	2.436919575	2.436292054	2.4415140731	2.436292054	2.4460424644
1552738_a_at	2.4479276552	2.4479276552	2.4479276552	2.4479276552	2.6200574644	2.4479276552	2.4479276552	2.4479276552	2.4679111133	2.4479276552	2.4479276552	2.4479276552	2.4729808872	2.5487050417	2.4479276552	2.4479276552	2.4479276552	2.436292054	2.4479276552	2.4539176834	2.4479276552	2.4479276552	2.4479276552	2.4479276552	2.4479276552	2.4479276552	2.4479276552	2.4584205746	2.4582638072	2.4479276552
1552739_s_at	2.4430711249	2.4403811263	2.4453557797	2.4717416086	2.4453557797	2.4370025302	2.4429884235	2.4870058411	2.7556354446	2.5995454571	2.4475373681	2.4429884235	2.4429884235	2.5271651166	2.5399763474	2.4453557797	2.4453557797	2.4403811263	2.4453557797	2.4647619743	2.4511372456	2.5165150141	2.4464888625	2.4428728688	2.5144371877	2.5516053932	2.4429884235	2.448558258	2.4395743138	2.4453557797
1552740_at	2.436292054	2.4505381266	2.436292054	2.6396261765	2.436292054	2.436314295	2.436292054	2.436292054	2.46823834	2.436292054	2.436292054	2.5623204355	2.5599034385	2.4369018937	2.4387200081	2.436292054	2.436292054	2.436292054	2.436292054	2.436292054	2.436292054	2.436292054	2.4363738411	2.436292054	2.436292054	2.4524044765	2.436292054	2.436292054	2.436292054	2.436292054
1552742_at	2.4379174446	2.4379174446	2.4379174446	2.8194731618	2.436292054	2.4689877912	2.4379174446	2.4379174446	2.439916183	2.5966352878	2.436292054	2.437844359	2.4824384853	2.4379174446	2.4379174446	2.7054822765	2.4370682065	2.4379174446	2.4449218486	2.4379174446	2.4379174446	2.5078655071	2.437844359	2.437844359	2.4638858795	2.6397405237	2.4379174446	2.4382598022	2.4491464419	2.4732505583
1552743_at	2.436292054	2.436292054	2.436292054	2.436292054	2.436292054	2.436292054	2.436292054	2.436292054	2.4501745042	2.436292054	2.436292054	2.436292054	2.436292054	2.436292054	2.436292054	2.436292054	2.436292054	2.436292054	2.436292054	2.436292054	2.436292054	2.436292054	2.436292054	2.436292054	2.436292054	2.436292054	2.436292054	2.436292054	2.436292054	2.436292054
1552745_at	2.436292054	2.436292054	2.436292054	2.4398604669	2.436292054	2.436292054	2.436292054	2.436292054	2.436292054	2.436292054	2.436292054	2.436292054	2.436292054	2.436292054	2.436292054	2.436292054	2.436292054	2.436292054	2.436292054	2.436292054	2.4412109046	2.436292054	2.436292054	2.436292054	2.436292054	2.436292054	2.436292054	2.436292054	2.436292054	2.436292054
1552747_a_at	2.436292054	2.436292054	2.436292054	2.436292054	2.436292054	2.436292054	2.436292054	2.436292054	2.436292054	2.436292054	2.436292054	2.436292054	2.436292054	2.436292054	2.436292054	2.436292054	2.4378070638	2.436292054	2.436292054	2.436292054	2.436292054	2.436292054	2.436292054	2.4373019785	2.4770704949	2.444459825	2.436292054	2.436292054	2.436292054	2.436292054
1552749_a_at	2.452867541	2.5593950603	2.452867541	2.452867541	2.452867541	2.452867541	2.439174432	2.452867541	2.452867541	2.4669243304	2.452867541	2.452867541	2.4647183831	2.452867541	2.452867541	2.452867541	2.452867541	2.4755827947	2.452867541	2.499432899	2.5852874783	2.452867541	2.452867541	2.4789261589	2.452867541	2.452867541	2.4551673825	2.452867541	2.4976364011	2.5053427018
1552750_at	2.436292054	2.436292054	2.4617116438	2.436292054	2.4364382441	2.436292054	2.4435007331	2.436292054	2.436292054	2.436292054	2.436292054	2.436292054	2.4537315833	2.436292054	2.4380555198	2.436292054	2.4736165697	2.436292054	2.436292054	2.436292054	2.4778992991	2.436292054	2.436292054	2.436292054	2.436292054	2.4410072824	2.436292054	2.436292054	2.436292054	2.4727262706
1552751_a_at	2.5431694136	2.5431694136	2.5431694136	2.5450831553	2.5431694136	2.5431694136	2.7396239821	2.5431694136	2.5445918651	2.5900679305	2.6725233276	2.5431694136	2.5665527279	2.5548157492	2.5431694136	2.5431694136	2.5441473901	2.663699979	2.5431694136	2.5431694136	2.59186691	2.5431694136	2.5431694136	2.5431694136	2.5431694136	2.5431694136	2.5431694136	2.5431694136	2.436292054	2.5431694136
1552752_a_at	2.4371976884	2.4384458466	2.4371976884	2.4371976884	2.437261382	2.4371976884	2.4371976884	2.4371976884	2.4371976884	2.4371976884	2.4371976884	2.4371976884	2.4371976884	2.4388419826	2.4371976884	2.4371976884	2.4371976884	2.4371976884	2.4371976884	2.4371976884	2.4371976884	2.4392011856	2.4371976884	2.4396241971	2.4437471282	2.4371976884	2.4371976884	2.4963955777	2.4363097978	2.5650260915
1552754_a_at	2.436292054	2.436292054	2.436292054	2.436292054	2.4708558244	2.436292054	2.4543754748	2.5666348948	2.436292054	2.436292054	2.4373550922	2.4458653272	2.4387418317	2.4542366757	2.436292054	2.436292054	2.436292054	2.4601070975	2.436292054	2.436292054	2.436292054	2.436292054	2.5088986482	2.436292054	2.436292054	2.436292054	2.4406679485	2.436292054	2.436292054	2.436292054
1552755_at	2.7605684689	3.1621923536	2.5358580162	2.6217657801	2.9797605128	2.6440216342	2.6167336055	2.993627255	2.829215059	2.649453333	2.6440216342	2.6440216342	2.564275979	3.0457960615	2.7618926432	2.6397026306	2.5869525103	2.9285312824	2.9292702035	2.6140077853	2.6440216342	2.7362496613	2.6440216342	2.6440216342	2.6385315066	2.6366709272	2.5117583472	2.7000960853	2.7017945289	2.6709991261
1552757_s_at	2.436292054	2.436292054	2.436292054	2.436292054	2.436292054	2.436292054	2.436292054	2.436292054	2.436292054	2.436292054	2.436292054	2.436292054	2.436292054	2.4711124172	2.436292054	2.436292054	2.436292054	2.4431429145	2.436292054	2.436292054	2.436292054	2.436292054	2.4480497659	2.436292054	2.436292054	2.436292054	2.436292054	2.436292054	2.436292054	2.436292054
1552758_at	2.436292054	2.436292054	2.436292054	2.436292054	2.4376778663	2.436292054	2.436292054	2.436292054	2.436292054	2.436292054	2.436292054	2.436292054	2.436292054	2.4451212229	2.436292054	2.436292054	2.436292054	2.4367073668	2.436292054	2.436292054	2.4393883764	2.436292054	2.436292054	2.436292054	2.436292054	2.436292054	2.436292054	2.436292054	2.436292054	2.436292054
1552760_at	2.4374634637	2.436292054	2.4771196365	2.5264961809	2.4374634637	2.4374634637	2.4374634637	2.4518853647	2.4628090678	2.4502260906	2.4374634637	2.4374634637	2.4369037212	2.4374634637	2.4374634637	2.4374634637	2.4374634637	2.4374634637	2.4374634637	2.4491233363	2.4374634637	2.4374634637	2.4386344152	2.4374634637	2.4374634637	2.4652825031	2.4433896013	2.4369037212	2.4369037212	2.4374634637
1552761_at	2.5185067913	2.4851370686	2.4524673098	2.4524673098	2.4524673098	2.4524673098	2.4524673098	2.4524673098	2.4524673098	2.4591556938	2.4524673098	2.4566956996	2.4524673098	2.5216518611	2.4524673098	2.4522485999	2.4524673098	2.4524673098	2.4524673098	2.4524673098	2.5058110638	2.4524673098	2.4524673098	2.4524673098	2.4524673098	2.5122322047	2.4524673098	2.4524673098	2.4412148633	2.4706506326
1552763_at	2.436292054	2.436292054	2.436292054	2.436292054	2.4370438132	2.436292054	2.4525298401	2.436292054	2.436292054	2.436292054	2.436292054	2.436292054	2.436292054	2.436292054	2.4374028463	2.4438943822	2.436292054	2.441287157	2.436292054	2.436292054	2.4485499866	2.4375137753	2.436292054	2.4462937301	2.436292054	2.436292054	2.436292054	2.436292054	2.436292054	2.4386414836
1552765_x_at	2.436292054	2.436292054	2.436292054	2.436292054	2.436292054	2.436292054	2.436292054	2.4628715631	2.436292054	2.436292054	2.4819205592	2.436292054	2.436292054	2.436292054	2.436292054	2.436292054	2.436292054	2.436292054	2.436292054	2.436292054	2.436292054	2.436292054	2.436292054	2.4561769532	2.436292054	2.436292054	2.436292054	2.436292054	2.436292054	2.436292054
1552766_at	2.436292054	2.436292054	2.436292054	2.436292054	2.436292054	2.436292054	2.436292054	2.436292054	2.436292054	2.436292054	2.436292054	2.436292054	2.436292054	2.436292054	2.436292054	2.436292054	2.436292054	2.436292054	2.436292054	2.436292054	2.436292054	2.436292054	2.436292054	2.436292054	2.436292054	2.436292054	2.4401882658	2.436292054	2.436292054	2.4416366552
1552767_a_at	2.436292054	2.436292054	2.436292054	2.436292054	2.436292054	2.4374835272	2.4473675655	2.436292054	2.436292054	2.436292054	2.436292054	2.436292054	2.439386601	2.436292054	2.457497541	2.436292054	2.436292054	2.4465371672	2.436292054	2.436292054	2.436292054	2.436292054	2.436292054	2.4406559515	2.436292054	2.436292054	2.436292054	2.436292054	2.5125683898	2.4631188923
1552768_at	2.436292054	2.436292054	2.436292054	2.436292054	2.4393956456	2.436292054	2.436292054	2.436292054	2.436292054	2.436292054	2.4554767944	2.436292054	2.436292054	2.436292054	2.4367773693	2.436292054	2.436292054	2.436292054	2.436292054	2.436292054	2.436292054	2.436292054	2.436292054	2.436292054	2.436292054	2.436292054	2.4650074712	2.436292054	2.436292054	2.436292054
1552769_at	2.4486699986	2.442748997	2.4486699986	2.4486699986	2.4477890082	2.4630291141	2.4486699986	2.5262613321	2.442748997	2.4486699986	2.4517302264	2.4486699986	2.5393120325	2.4856360536	2.4486699986	2.4486699986	2.4464926974	2.4486699986	2.4486699986	2.4486699986	2.4486699986	2.5519481168	2.5075019519	2.4562178264	2.4516218306	2.4749095032	2.4486699986	2.4486699986	2.4486699986	2.4618507842
1552770_s_at	2.5195583581	2.5642902896	2.4886793559	2.5890784758	2.5201365975	2.547063391	2.5195583581	2.5642902896	2.6652540309	2.8233820508	2.5195583581	2.6056519102	2.5642902896	2.63484239	2.5604003595	2.6080339694	2.5858844467	2.5642902896	2.9911685228	2.5653167421	2.5195583581	2.5701921863	2.562069589	2.5642902896	2.593080463	2.6485095637	2.5230789918	2.5642902896	2.5642902896	2.5528157478
1552771_a_at	2.436292054	2.436292054	2.436292054	2.436292054	2.436292054	2.436292054	2.436292054	2.436292054	2.436292054	2.436292054	2.436292054	2.436292054	2.436292054	2.436292054	2.436292054	2.436292054	2.436292054	2.436292054	2.436292054	2.436292054	2.436292054	2.436292054	2.436292054	2.436292054	2.436292054	2.4743152089	2.436292054	2.436292054	2.436292054	2.436292054
1552772_at	4.4235605923	5.1942833337	3.9438571745	3.5742780377	6.2211547712	4.5861594627	4.4062465356	5.0736184969	3.9476324407	3.9268542129	4.6108042252	3.7011529522	3.8564457165	4.2183501674	4.3949065109	4.1294264698	4.1011757375	4.4670025625	5.1748531549	3.164780284	3.9465658236	4.1713083162	3.9746987421	5.0085462402	4.3688719375	3.5013603944	3.9465658236	3.3329794892	3.413961273	3.9155370135
1552773_at	4.3948341515	5.2920907912	4.1572490069	3.3981089076	6.4574643843	4.5846322489	4.2128839044	5.0422490285	3.9886923322	4.333253532	4.5289440033	3.7801209669	4.048545401	4.1949979552	4.3160003434	4.4620867164	3.9712220392	4.3206807549	5.4381143995	3.1225279899	4.1593895084	4.0937714155	2.942168339	4.7687218314	4.6101393394	3.0501955345	3.5613311424	3.7454501452	4.0013662064	3.6185585126
1552774_a_at	2.436292054	2.436292054	2.4365482825	2.4373912486	2.436292054	2.4375898114	2.436292054	2.436292054	2.436292054	2.436292054	2.436292054	2.436292054	2.436292054	2.436292054	2.436292054	2.436292054	2.436292054	2.436292054	2.436292054	2.436292054	2.436292054	2.436292054	2.436292054	2.436292054	2.436292054	2.436292054	2.4381596053	2.436292054	2.436292054	2.436292054
1552775_at	2.436292054	2.4402816593	2.436292054	2.436292054	2.436292054	2.436292054	2.436292054	2.436292054	2.436292054	2.436292054	2.436292054	2.436292054	2.436292054	2.436292054	2.436292054	2.436292054	2.436292054	2.4826203094	2.436292054	2.436292054	2.436292054	2.436292054	2.436292054	2.436292054	2.436292054	2.436292054	2.4369011364	2.436292054	2.436292054	2.436292054
1552777_a_at	2.436292054	2.446749839	2.436292054	2.436292054	2.436292054	2.436292054	2.436292054	2.436292054	2.436292054	2.436292054	2.4364196991	2.436292054	2.436292054	2.436292054	2.4365136911	2.4363458491	2.4365923899	2.436292054	2.436292054	2.436292054	2.436292054	2.4379338883	2.436292054	2.436292054	2.436292054	2.436292054	2.436292054	2.436292054	2.436292054	2.4441011078
1552779_a_at	2.436292054	2.436292054	2.436292054	2.436292054	2.4519948547	2.436292054	2.436292054	2.436292054	2.436292054	2.436292054	2.436292054	2.4442339425	2.436292054	2.436292054	2.436292054	2.436292054	2.536074843	2.436292054	2.436292054	2.4407379116	2.436292054	2.436292054	2.436292054	2.436292054	2.436292054	2.436292054	2.436292054	2.4390016634	2.436292054	2.436292054
1552782_at	2.4363818668	2.4363818668	2.4363818668	2.5453166051	2.4363818668	2.4363818668	2.4383064553	2.4363818668	2.4363818668	2.4554380549	2.4363818668	2.4363818668	2.4593731766	2.458622052	2.4363818668	2.4493087769	2.4363818668	2.5206648996	2.4363818668	2.436564024	2.4363818668	2.4363818668	2.4363818668	2.4363818668	2.5321616012	2.4363818668	2.4363818668	2.4375627126	2.4617454619	2.473173381
1552783_at	2.4466004968	2.4559571106	2.5337472765	2.5132017278	2.4489526866	2.4371826864	2.4369624259	2.4371826864	2.4371826864	2.4371826864	2.5541179643	2.4577016818	2.4371906866	2.4369624259	2.4371826864	2.4406126792	2.43740796	2.4705417833	2.4369624259	2.4474106281	2.4437202348	2.4371826864	2.4369624259	2.4371826864	2.4371826864	2.4371826864	2.4371826864	2.5144454179	2.4371826864	2.4371826864
1552785_at	2.5411564697	2.5603238347	2.5425445658	2.6403682383	2.5425249724	2.5426068025	2.5398271537	2.5411564697	2.684170154	2.5425249724	2.5398271537	2.5426047456	2.5629859665	2.5425249724	2.5416119029	2.5270638132	2.5425249724	2.5411564697	2.5425249724	2.762285043	2.5425249724	2.5398271537	2.5420235196	2.5425249724	2.5773905094	2.6435879539	2.5896743285	2.6378062847	2.5531366445	2.5415522178
1552787_at	3.5261655498	3.2331569591	3.2142500448	4.0138176084	3.0562358021	4.0920316859	3.6625607106	3.5431935332	3.0883709191	3.8266355245	3.6920339924	4.2630024657	3.5261655498	3.8326481777	4.4059844175	3.2331569591	3.0883709191	3.7645262309	3.0883709191	3.7804015443	3.5261655498	4.1210124923	3.2331569591	3.8184452649	3.9249526825	3.1304572974	3.178258218	3.2331569591	2.803252516	3.775114007
1552788_a_at	2.6694427824	2.6264815174	2.6918358691	2.6767353183	2.6264815174	2.6696912218	2.6696912218	2.6696912218	2.6696912218	2.6696912218	2.6696912218	2.7134733508	2.7741525497	2.5521535452	2.6696912218	2.6696912218	2.6264815174	2.6696912218	2.6696912218	2.6696912218	2.6696912218	3.0789961105	2.6696912218	2.6696912218	2.6696912218	2.6264815174	2.6696912218	2.6696912218	2.436292054	2.8203700598
1552789_at	5.0792264841	4.9274404025	4.7995547375	5.3745499697	4.6959035642	4.8212156504	4.636311827	4.9568422694	5.3279652762	4.9542922643	4.8964206951	4.9846006014	5.1973616529	4.9274404025	5.0157677804	5.0294307537	5.0094089788	5.0000172006	4.9274404025	5.3077161287	5.272514264	4.9526342892	4.9542922643	5.1981247844	4.8758871027	5.0075967204	4.9031643574	4.9542922643	5.1596329902	4.9593205344
1552790_a_at	5.7905429942	6.2320835226	6.0801433447	6.3120961368	5.630742809	5.6250520366	5.6477005693	6.2063087837	6.0911100754	5.9983399059	5.9238797206	5.702017397	6.2590239481	6.1707114778	5.9339106462	5.8644043261	5.9938469696	6.1318836742	5.9263548342	6.2007770704	6.1893344315	6.00642607	5.8993401844	5.8512079645	6.012117273	6.0874812983	5.9979183016	6.1436395798	6.3530735244	5.7491905009
1552791_a_at	2.436292054	2.4783098408	2.436292054	2.436292054	2.436292054	2.436292054	2.436292054	2.436292054	2.436292054	2.436292054	2.436292054	2.436292054	2.436292054	2.4733223885	2.436292054	2.436292054	2.436292054	2.436292054	2.436292054	2.436292054	2.4554051034	2.436292054	2.436292054	2.436292054	2.436292054	2.4380900184	2.436292054	2.436292054	2.436292054	2.436292054
1552792_at	2.4503334585	2.4385295638	2.436292054	2.436292054	2.436292054	2.436292054	2.4371922565	2.4537860656	2.436292054	2.436292054	2.436292054	2.4398828373	2.436292054	2.436292054	2.451077436	2.436292054	2.4408299192	2.436292054	2.492373884	2.4421525854	2.436292054	2.436292054	2.436292054	2.436292054	2.436292054	2.436292054	2.436292054	2.436292054	2.436292054	2.436292054
1552793_at	2.436292054	2.436292054	2.436292054	2.436292054	2.436292054	2.436292054	2.436292054	2.5873699273	2.436292054	2.436292054	2.436292054	2.5496521585	2.436292054	2.4366222461	2.436292054	2.436292054	2.436292054	2.436292054	2.436292054	2.4584621776	2.436292054	2.436292054	2.436292054	2.436292054	2.436292054	2.436292054	2.436292054	2.436292054	2.436292054	2.436292054
1552794_a_at	2.4815993712	2.4794797367	2.4803027211	2.4803027211	2.4749577678	2.4968300921	2.5206229362	2.4794797367	2.7725131642	2.5224007312	2.5929231716	2.4803027211	2.4911656265	2.4811811327	2.4978103922	2.469387898	2.4718964569	2.469387898	2.4718964569	2.5452545064	2.4718964569	2.4718964569	2.469387898	2.5034538275	2.6096469354	2.469387898	2.4960141295	2.4807395039	2.5051232176	2.4803027211
1552796_a_at	2.4423413894	2.436292054	2.436292054	2.436292054	2.4406162108	2.436292054	2.436292054	2.436292054	2.436292054	2.436292054	2.436292054	2.436292054	2.436292054	2.436292054	2.436292054	2.436292054	2.4400246098	2.436292054	2.4567512807	2.436292054	2.4449763317	2.441713163	2.436292054	2.4651427189	2.436292054	2.436292054	2.4363055906	2.436292054	2.436292054	2.436292054
1552797_s_at	2.436292054	2.436292054	2.436292054	2.4363990539	2.436292054	2.436292054	2.436292054	2.4391340311	2.4389404592	2.436292054	2.436292054	2.436292054	2.436292054	2.436292054	2.436292054	2.4492875725	2.436292054	2.436292054	2.436292054	2.436292054	2.436292054	2.436292054	2.4582560758	2.461404498	2.4498372045	2.436292054	2.436292054	2.436292054	2.436292054	2.436292054
1552798_a_at	3.2432779191	3.1214423638	2.9658292542	2.7923898314	3.663067497	3.1191661489	3.2120862118	3.3361000796	2.8470450446	3.0044611837	3.7756308004	2.8883108064	3.0581634667	3.0684706873	3.2707871749	2.8126457391	3.0843817489	3.0280153144	3.6347263628	2.8222516838	2.8829838705	3.5171685939	3.475752722	3.2922514825	2.8883108064	3.0924858711	3.3730755027	2.9908700017	3.2557104073	3.0847745412
1552799_at	2.436292054	2.436292054	2.436292054	2.436292054	2.436292054	2.436292054	2.5094582832	2.436292054	2.436292054	2.436292054	2.436292054	2.436292054	2.436292054	2.436292054	2.436292054	2.436292054	2.436292054	2.436292054	2.436292054	2.436292054	2.4371397129	2.436292054	2.436292054	2.436292054	2.436292054	2.4366224409	2.436292054	2.436292054	2.436292054	2.436292054
1552800_at	2.436292054	2.436292054	2.436292054	2.4464459577	2.436292054	2.436292054	2.436292054	2.436292054	2.436292054	2.436292054	2.436292054	2.4607941899	2.4367024633	2.436292054	2.436292054	2.436292054	2.436292054	2.436292054	2.436292054	2.436292054	2.436292054	2.436292054	2.4387146886	2.436292054	2.436292054	2.436292054	2.436292054	2.436292054	2.436292054	2.436292054
1552801_at	2.436292054	2.436292054	2.436292054	2.436292054	2.436292054	2.436292054	2.436292054	2.4366810864	2.436292054	2.436292054	2.436292054	2.436292054	2.436292054	2.436292054	2.436292054	2.436292054	2.436292054	2.436292054	2.436292054	2.436292054	2.436292054	2.436292054	2.436292054	2.436292054	2.436292054	2.436292054	2.436292054	2.436292054	2.436292054	2.436292054
1552803_a_at	2.436292054	2.4418751934	2.436292054	2.4367684766	2.436292054	2.436292054	2.436292054	2.436292054	2.436292054	2.436292054	2.436292054	2.4394257106	2.436292054	2.4378065101	2.436292054	2.436292054	2.436292054	2.436292054	2.436292054	2.436292054	2.4713720908	2.436292054	2.436292054	2.436292054	2.6184800486	2.436292054	2.4554148729	2.436292054	2.436292054	2.436292054
1552804_a_at	2.4459465842	2.436292054	2.436292054	2.436292054	2.436292054	2.436292054	2.436292054	2.436292054	2.436292054	2.436292054	2.436292054	2.436292054	2.4618512194	2.436292054	2.436292054	2.436292054	2.436292054	2.436292054	2.436292054	2.436292054	2.436292054	2.4419343676	2.4448207387	2.436292054	2.436292054	2.4881356345	2.436292054	2.436292054	2.436292054	2.436292054
1552806_a_at	2.8739143796	2.8054102998	3.1653646658	2.8087737296	3.1454805469	3.0968637994	3.2760211158	3.3734965784	2.6460105494	2.7217181619	3.4273340826	2.9191561884	2.8615027999	3.1503907434	3.2019065874	2.739062822	2.9672611151	2.8558558834	2.8385716397	2.7430353879	3.09029603	2.6261509741	3.4616717933	2.9625726138	2.7527348182	2.992755005	3.5294528992	2.6865021016	2.7500309852	2.7292200724
1552807_a_at	7.4405112559	6.5184856132	6.4724337763	6.4004244532	6.7734941495	6.1677901944	7.1332054361	6.4840379481	6.963550138	6.2681393706	7.0049426206	6.3236118909	6.5205404287	7.1491264275	6.7500692596	6.4599718556	6.5052999972	6.6339030977	6.4914769515	5.9974097904	7.5670579763	6.5727111011	7.3376763687	6.7196909044	6.9976393951	6.9767633608	7.2388938596	6.1442078942	6.9475086505	5.8243106723
1552808_at	2.436292054	2.436292054	2.436292054	2.436292054	2.436292054	2.436292054	2.436292054	2.436292054	2.4383114076	2.436292054	2.436292054	2.436292054	2.436292054	2.436292054	2.436292054	2.436292054	2.436292054	2.436292054	2.436292054	2.44219201	2.4385541284	2.436292054	2.436292054	2.436292054	2.4521450794	2.4825438735	2.436292054	2.4720503898	2.436292054	2.436292054
1552809_at	2.436292054	2.4697939641	2.436292054	2.436292054	2.436292054	2.436292054	2.436292054	2.436292054	2.436292054	2.436292054	2.436292054	2.4442915418	2.436292054	2.436292054	2.436292054	2.436292054	2.436292054	2.436292054	2.4609767659	2.436292054	2.436292054	2.4658741975	2.436292054	2.436292054	2.436292054	2.436292054	2.436292054	2.436292054	2.5241290826	2.436292054
1552811_at	2.436292054	2.4533573583	2.436292054	2.436292054	2.436292054	2.436292054	2.4626832692	2.436292054	2.436292054	2.436292054	2.436292054	2.436292054	2.4403145808	2.436292054	2.436292054	2.436292054	2.436292054	2.436292054	2.436292054	2.436292054	2.436292054	2.436292054	2.436292054	2.4483331058	2.436292054	2.436292054	2.4370876837	2.436292054	2.436292054	2.436292054
1552812_a_at	2.5502816608	2.6397192109	2.5521010978	2.5502816608	2.6171655116	2.5525637729	2.5560264117	2.5502816608	2.5490600525	2.5525637729	2.6477583463	2.5502017598	2.5525637729	2.5525637729	2.5947789196	2.712885778	2.5542915353	2.6022177634	2.5491061396	2.665058687	2.5597088456	2.5470585021	2.6061582703	2.5580913164	2.5502816608	2.5525637729	2.5525637729	2.6398254338	2.5502816608	2.5539226682
1552813_at	2.4865208295	2.4616225404	2.436292054	2.436292054	2.4498659859	2.436292054	2.436292054	2.436292054	2.436292054	2.436292054	2.436292054	2.4506777379	2.4402192215	2.436292054	2.436292054	2.436292054	2.4364621543	2.436292054	2.436292054	2.436292054	2.436292054	2.436292054	2.4590819676	2.436292054	2.436292054	2.4422625323	2.436292054	2.436292054	2.436292054	2.436292054
1552814_a_at	2.436292054	2.436292054	2.436292054	2.436292054	2.436292054	2.436292054	2.436292054	2.436292054	2.436292054	2.436292054	2.436292054	2.436292054	2.436292054	2.436292054	2.4380685149	2.436292054	2.436292054	2.436292054	2.436292054	2.436292054	2.436292054	2.436292054	2.436292054	2.436292054	2.436292054	2.436292054	2.436292054	2.436292054	2.436292054	2.436292054
1552816_at	2.4366410522	2.4366410522	2.4519024812	2.4602904055	2.4366410522	2.4369900504	2.4366410522	2.438801785	2.4366410522	2.4368438759	2.4366410522	2.4366410522	2.4366410522	2.4480315495	2.4576381405	2.4366410522	2.4366414905	2.6557464513	2.4366410522	2.4366410522	2.4366410522	2.4813408532	2.4366410522	2.4366410522	2.4366410522	2.596377922	2.4366410522	2.4431710522	2.4366410522	2.4366410522
1552818_a_at	2.436292054	2.436292054	2.436292054	2.436292054	2.436292054	2.436292054	2.436292054	2.436292054	2.436292054	2.436292054	2.436292054	2.436292054	2.436292054	2.436292054	2.436292054	2.436292054	2.436292054	2.436292054	2.436292054	2.436292054	2.436292054	2.436292054	2.436292054	2.436292054	2.436292054	2.436292054	2.436292054	2.436292054	2.436292054	2.436292054
1552819_at	2.436292054	2.436292054	2.436292054	2.436292054	2.436292054	2.436292054	2.436292054	2.436292054	2.436292054	2.436292054	2.436292054	2.436292054	2.436292054	2.436292054	2.436292054	2.436292054	2.436292054	2.436292054	2.50578244	2.436292054	2.436292054	2.436292054	2.436292054	2.436292054	2.436292054	2.436292054	2.436292054	2.436292054	2.436292054	2.436292054
1552822_at	2.7012710813	2.5724041655	2.6827854764	2.6121022799	2.5399882007	2.5698956336	2.6604564744	2.6192066379	2.5724041655	2.5059414648	2.7074300039	2.7160886277	2.7695175063	2.4717643441	2.5977727145	2.6119839912	2.5724041655	2.5040266393	2.4962743365	2.5399882007	2.5794711611	2.565827983	2.7302665619	2.5664271853	2.5993361256	2.5793992827	2.7466955233	2.612323345	2.5724041655	2.7680569771
1552825_at	2.4369671871	2.4369671871	2.4369671871	2.4369671871	2.4369671871	2.4369671871	2.4369671871	2.5158454388	2.4706101424	2.436980004	2.4478914206	2.4369671871	2.4369671871	2.6445089801	2.4369671871	2.4369671871	2.4369671871	2.4369671871	2.4369671871	2.4431494414	2.4369671871	2.4369671871	2.4369671871	2.4469905447	2.4369671871	2.4369671871	2.4369671871	2.4369671871	2.6047354834	2.4648707405
1552826_at	2.4373067241	2.439774583	2.4364728505	2.436292054	2.436292054	2.436292054	2.436292054	2.436292054	2.436292054	2.436292054	2.436292054	2.436292054	2.436292054	2.436292054	2.436292054	2.436292054	2.436292054	2.436292054	2.436292054	2.436292054	2.436292054	2.436292054	2.436292054	2.436292054	2.436292054	2.466170563	2.4394552529	2.436292054	2.436292054	2.436292054
1552827_s_at	2.436292054	2.436292054	2.436292054	2.436292054	2.436292054	2.436292054	2.436292054	2.436292054	2.436292054	2.436292054	2.436292054	2.436292054	2.436292054	2.436292054	2.436292054	2.4367817963	2.436292054	2.436292054	2.436292054	2.436292054	2.436292054	2.436292054	2.436292054	2.436292054	2.4550234571	2.436292054	2.436292054	2.436292054	2.436292054	2.436292054
1552828_at	2.436292054	2.436292054	2.4367926537	2.436292054	2.436292054	2.4501680784	2.436292054	2.436292054	2.436292054	2.436292054	2.436292054	2.436292054	2.4663327713	2.436292054	2.436292054	2.448839595	2.4417811113	2.436292054	2.436292054	2.436292054	2.436292054	2.436292054	2.436292054	2.436292054	2.436292054	2.436292054	2.4396632841	2.436292054	2.436292054	2.436292054
1552829_at	2.6991703798	2.4756681376	2.5300443599	2.6759350808	2.696053865	3.3354552836	2.7049191644	2.6976422384	2.5053321924	2.6976445672	2.8544636988	2.8331791993	2.5083452811	2.7619333351	2.4909895049	2.6976422384	2.6169464122	2.6976422384	2.7151391344	2.8478761617	2.5802327239	2.6976422384	2.7199859647	2.6944654915	3.0432816576	2.696053865	3.3210564354	3.1103920761	2.696053865	2.9527100435
1552830_at	2.4389409967	2.4658968738	2.4389409967	2.4389409967	2.4389409967	2.4389409967	2.4425647518	2.4389409967	2.4590814703	2.4389409967	2.4389409967	2.487094681	2.4389409967	2.4389409967	2.4389409967	2.4389409967	2.4389409967	2.4389409967	2.4563001948	2.4389409967	2.4389409967	2.4449085698	2.473438961	2.4389409967	2.4389409967	2.4389409967	2.4389409967	2.436292054	2.4389409967	2.4389409967
1552833_at	2.436292054	2.4418942437	2.436292054	2.436292054	2.436292054	2.436292054	2.436292054	2.436292054	2.436292054	2.436292054	2.436292054	2.436292054	2.436292054	2.436292054	2.436292054	2.436292054	2.436292054	2.436292054	2.436292054	2.436292054	2.4688658316	2.436292054	2.436292054	2.436292054	2.436292054	2.436292054	2.436292054	2.436292054	2.436292054	2.436292054
1552834_at	2.5481298288	2.5397068544	2.5054724474	2.5221746765	2.5188275093	2.5054724474	2.5240581786	2.5054724474	2.5054724474	2.5054724474	2.4565311156	2.5729191738	2.7015650342	2.4971160534	2.5054724474	2.4756962484	2.5054724474	2.6127559845	2.5104854834	2.513132045	2.5054724474	2.5807645122	2.5054724474	2.5054724474	2.5054724474	2.7158503377	2.5054724474	2.6113627214	2.6206395535	2.6036671777
1552835_at	2.4370196237	2.436292054	2.436292054	2.436292054	2.436292054	2.436292054	2.436292054	2.436292054	2.436292054	2.436292054	2.4366190632	2.436292054	2.436292054	2.436292054	2.436292054	2.4552230805	2.436292054	2.436292054	2.436292054	2.436292054	2.455777477	2.436292054	2.4616752561	2.436292054	2.436292054	2.436292054	2.436292054	2.436292054	2.4391106775	2.436292054
1552836_at	2.4406284586	2.4406284586	2.4406284586	2.4537032772	2.4406284586	2.4406284586	2.4406284586	2.4406284586	2.4406284586	2.4406284586	2.4406284586	2.4406284586	2.4406284586	2.4406284586	2.4406284586	2.4406284586	2.4575188551	2.4406284586	2.4406284586	2.4406284586	2.4856464383	2.4406284586	2.4406284586	2.4406284586	2.4406284586	2.4406284586	2.4406284586	2.4406284586	2.4406284586	2.4406284586
1552837_at	2.436292054	2.436292054	2.436292054	2.436292054	2.436292054	2.436292054	2.4466710141	2.436292054	2.436292054	2.4377283506	2.436292054	2.436292054	2.436292054	2.436292054	2.436292054	2.436292054	2.436292054	2.438976351	2.4367777645	2.436292054	2.4627670958	2.436292054	2.437973636	2.436292054	2.436292054	2.436292054	2.4370596578	2.436292054	2.436292054	2.436292054
1552839_at	2.4368971117	2.436292054	2.436292054	2.436292054	2.436292054	2.436292054	2.436292054	2.436292054	2.436292054	2.436292054	2.436292054	2.4386723482	2.4485477532	2.436292054	2.436292054	2.4380792025	2.436292054	2.436292054	2.436292054	2.4480686074	2.436292054	2.4389380847	2.436292054	2.436292054	2.4399862385	2.436292054	2.436292054	2.5333648745	2.436292054	2.436292054
1552841_s_at	2.436292054	2.436292054	2.436292054	2.436292054	2.436292054	2.436292054	2.436292054	2.436292054	2.4486548237	2.436292054	2.436292054	2.436292054	2.436292054	2.436292054	2.4428667181	2.436292054	2.436292054	2.4378524404	2.436292054	2.436292054	2.436292054	2.436292054	2.436292054	2.436292054	2.436292054	2.436292054	2.4397698867	2.436292054	2.4401383569	2.436292054
1552842_at	2.436292054	2.436292054	2.4532511384	2.436292054	2.4370382438	2.436292054	2.436292054	2.436292054	2.436292054	2.4763648296	2.436292054	2.436292054	2.436292054	2.436292054	2.436292054	2.436292054	2.436292054	2.4365358609	2.436292054	2.436292054	2.4945481964	2.4866292578	2.4382489944	2.436292054	2.436292054	2.436292054	2.436292054	2.436292054	2.436292054	2.436292054
1552843_at	2.436292054	2.436292054	2.436292054	2.4469114747	2.436292054	2.436292054	2.436292054	2.436292054	2.4753949032	2.436292054	2.436292054	2.436292054	2.436292054	2.436292054	2.436292054	2.436292054	2.436292054	2.4560978211	2.436292054	2.436292054	2.436292054	2.436292054	2.436292054	2.436292054	2.436292054	2.436292054	2.436292054	2.436292054	2.436292054	2.436292054
1552845_at	2.4375243754	2.436909482	2.4375243754	2.4375243754	2.436292054	2.4375243754	2.4375243754	2.4375243754	2.6237180021	2.4375243754	2.4375243754	2.4375243754	2.4375243754	2.4375243754	2.4375243754	2.441746189	2.4375243754	2.4375243754	2.4375243754	2.4375243754	2.4375243754	2.5671800066	2.4375243754	2.4375243754	2.4375243754	2.4375243754	2.4375243754	2.4375243754	2.4375243754	2.440516248
1552846_s_at	2.436292054	2.436292054	2.436292054	2.436292054	2.436292054	2.436292054	2.4875999148	2.436292054	2.436292054	2.436292054	2.436292054	2.436292054	2.436292054	2.436292054	2.436292054	2.436292054	2.436292054	2.436292054	2.436292054	2.5190633012	2.436292054	2.436292054	2.436292054	2.436292054	2.436292054	2.436292054	2.436292054	2.436292054	2.436292054	2.436292054
1552848_a_at	2.436292054	2.436292054	2.436292054	2.4382917694	2.436292054	2.436292054	2.436292054	2.436292054	2.436292054	2.436292054	2.436292054	2.436292054	2.4432412289	2.436292054	2.436292054	2.436293312	2.436292054	2.436292054	2.436292054	2.436292054	2.436292054	2.436292054	2.436292054	2.436292054	2.436292054	2.436292054	2.436292054	2.436292054	2.4468869219	2.436292054
1552849_at	2.436292054	2.436292054	2.436292054	2.436292054	2.436292054	2.436292054	2.436292054	2.436292054	2.436292054	2.436292054	2.436292054	2.436292054	2.436292054	2.436292054	2.436292054	2.5044804614	2.436292054	2.436292054	2.436292054	2.436292054	2.436292054	2.436292054	2.436292054	2.436292054	2.436292054	2.436292054	2.436292054	2.436292054	2.436292054	2.436292054
1552851_at	2.436292054	2.436292054	2.436292054	2.436292054	2.4398380599	2.436292054	2.436292054	2.436292054	2.436292054	2.436292054	2.436292054	2.436292054	2.436292054	2.436292054	2.436292054	2.436292054	2.436292054	2.436292054	2.436292054	2.436292054	2.436292054	2.436292054	2.4363136088	2.4393725371	2.436292054	2.436292054	2.436292054	2.436292054	2.436292054	2.436292054
1552852_a_at	2.436292054	2.436292054	2.4364380129	2.4370798356	2.436292054	2.436292054	2.436292054	2.442827628	2.436292054	2.436292054	2.436292054	2.436292054	2.436292054	2.436292054	2.436292054	2.436292054	2.436292054	2.4384144743	2.436292054	2.440655451	2.436292054	2.436292054	2.4522761463	2.436292054	2.436292054	2.436292054	2.436292054	2.436292054	2.436292054	2.436292054
1552853_at	2.4377252533	2.438330898	2.4510818928	2.436292054	2.436292054	2.436292054	2.4663989881	2.436292054	2.436292054	2.436292054	2.4386577272	2.436292054	2.436292054	2.436292054	2.436292054	2.4456273092	2.5192879445	2.436292054	2.436292054	2.436292054	2.436292054	2.436292054	2.4701045174	2.436292054	2.436292054	2.436292054	2.4921210949	2.436292054	2.436292054	2.436292054
1552854_a_at	2.436292054	2.4827156462	2.436292054	2.436292054	2.5133061179	2.436292054	2.436292054	2.436292054	2.436292054	2.436292054	2.436292054	2.436292054	2.436292054	2.436292054	2.436292054	2.436292054	2.436292054	2.436292054	2.436292054	2.436292054	2.436292054	2.436292054	2.436292054	2.436292054	2.436292054	2.436292054	2.436292054	2.436292054	2.436292054	2.4377997054
1552856_at	2.436292054	2.4850442742	2.436292054	2.436292054	2.436292054	2.436292054	2.436292054	2.436292054	2.436292054	2.436292054	2.436292054	2.4424563026	2.436292054	2.4390987024	2.436292054	2.436292054	2.4424035023	2.436292054	2.436292054	2.436292054	2.436292054	2.436292054	2.4362985036	2.436292054	2.4366642845	2.436292054	2.4403069023	2.436292054	2.436292054	2.436292054
1552857_a_at	2.436292054	2.436292054	2.436292054	2.436292054	2.436292054	2.436292054	2.436292054	2.436292054	2.436292054	2.436292054	2.436292054	2.436292054	2.436292054	2.436292054	2.436292054	2.436292054	2.436292054	2.436292054	2.436292054	2.436292054	2.436292054	2.436292054	2.436292054	2.436292054	2.436292054	2.436292054	2.436292054	2.436292054	2.436292054	2.436292054
1552858_at	2.436292054	2.436292054	2.436463638	2.4511190096	2.436292054	2.436292054	2.436292054	2.436292054	2.436292054	2.436292054	2.436292054	2.436292054	2.4370020098	2.4413630032	2.436292054	2.436292054	2.436292054	2.4365935979	2.4535893468	2.436292054	2.436292054	2.436292054	2.436292054	2.436292054	2.436292054	2.436292054	2.4651237388	2.436292054	2.436292054	2.436292054
1552860_at	2.436292054	2.436292054	2.436292054	2.436292054	2.4475736264	2.436292054	2.436292054	2.436292054	2.436292054	2.436292054	2.436292054	2.436292054	2.436292054	2.436292054	2.436292054	2.4400727211	2.436292054	2.436292054	2.436292054	2.436292054	2.4489695869	2.4405480706	2.436292054	2.5489175426	2.436292054	2.436292054	2.436292054	2.436292054	2.436292054	2.4519284318
1552862_at	2.5722345387	2.441206356	2.7763951472	2.6209017338	2.5666541061	2.6813567868	2.6368888524	2.5942317528	2.6209017338	2.6277474057	2.6209017338	2.6209017338	2.6209017338	2.6209017338	2.6107193387	2.6474624362	2.7488760616	2.6209017338	2.608499706	2.6474870907	2.7362949906	2.6209017338	2.6615045567	2.6209017338	2.6209017338	2.7190407178	2.6209017338	2.6209017338	2.5923242798	2.6209017338
1552863_a_at	2.441565611	2.441565611	2.436292054	2.441565611	2.441565611	2.441565611	2.441565611	2.4465398135	2.441565611	2.441565611	2.441565611	2.441565611	2.441565611	2.441565611	2.441565611	2.441565611	2.441565611	2.441565611	2.441565611	2.4558099029	2.441565611	2.4644319198	2.441565611	2.441565611	2.464683287	2.441565611	2.441565611	2.441565611	2.441565611	2.441565611
1552865_a_at	2.446397445	2.446397445	2.4670550878	2.446397445	2.4496744067	2.4857797005	2.446397445	2.4552734064	2.446397445	2.4468542931	2.446397445	2.446397445	2.4460030878	2.446397445	2.446397445	2.446397445	2.446397445	2.446397445	2.446397445	2.446397445	2.446397445	2.446397445	2.446397445	2.446397445	2.446397445	2.4443261816	2.446397445	2.446397445	2.446397445	2.4443261816
1552867_at	3.3912900297	3.3203278128	3.3641080306	3.4226954332	3.2251680264	3.9442243362	3.5528499938	3.3598737452	4.1335381266	3.4321542906	3.4497533344	3.8725128818	3.6357186053	3.3089604972	3.4327764323	3.4321542906	3.0794474458	3.4321542906	3.4394699499	3.0560729274	3.4316156332	3.5792687712	3.2580907155	3.4946126412	3.5855336545	3.4081760535	3.3907897823	3.7252793777	3.6755585228	3.5896075475
1552868_at	2.5982477066	2.6198233958	2.6491638348	2.5982477066	2.6097595104	2.5982477066	2.5982477066	2.533106728	2.5864088077	2.5982477066	2.5982477066	2.5982477066	2.5950386963	2.5986878145	2.5982477066	2.5982477066	2.5982477066	2.7181601091	2.5982477066	2.5982477066	2.5982477066	2.6903824813	2.6783613597	2.5982477066	2.5982477066	2.5982477066	2.5982477066	2.6285241321	2.5947667659	2.6419330454
1552870_s_at	2.436292054	2.436292054	2.436292054	2.436292054	2.4363600457	2.436292054	2.436292054	2.436292054	2.436292054	2.436292054	2.436292054	2.436292054	2.436292054	2.4513118573	2.4460402752	2.436292054	2.446303422	2.436292054	2.436292054	2.436292054	2.436292054	2.4423457409	2.436292054	2.436292054	2.4656577791	2.436292054	2.436292054	2.436292054	2.436292054	2.436292054
1552872_at	2.4400693378	2.4432073619	2.4400693378	2.4400693378	2.4400693378	2.4400693378	2.4414614076	2.4400693378	2.4400693378	2.4400693378	2.4400693378	2.4400693378	2.4564700473	2.4400693378	2.4400693378	2.4400693378	2.4913199611	2.5836355354	2.5115187142	2.4445076966	2.4400693378	2.4400693378	2.4879044716	2.4400693378	2.4400693378	2.4400693378	2.4447615567	2.4540213446	2.4399942662	2.4400693378
1552873_s_at	2.4363043155	2.4363043155	2.4363043155	2.4363043155	2.4884721083	2.4363043155	2.4363043155	2.4363043155	2.4363043155	2.4363043155	2.436292054	2.4363043155	2.4363043155	2.4363043155	2.4363043155	2.4363043155	2.4363043155	2.4363043155	2.4363043155	2.4363043155	2.4363043155	2.4363043155	2.4363043155	2.4363043155	2.4363043155	2.4363043155	2.4363043155	2.4363043155	2.4646067123	2.4363043155
1552875_a_at	2.478154266	2.4831002167	2.4363502786	2.4363502786	2.4363502786	2.4363502786	2.4417160357	2.4363502786	2.4439229829	2.463478278	2.4761216055	2.4363502786	2.4363502786	2.4435255271	2.4363502786	2.4363502786	2.4479328496	2.4363502786	2.4363502786	2.4780498184	2.4363502786	2.4363502786	2.4363502786	2.442566084	2.4363502786	2.4363502786	2.4667078752	2.4480938212	2.4363502786	2.5166202103
1552876_at	2.436292054	2.436292054	2.436292054	2.4620034521	2.436292054	2.4366087704	2.436292054	2.436292054	2.4436957251	2.436292054	2.436292054	2.436292054	2.436292054	2.436292054	2.4452265749	2.436292054	2.436292054	2.436292054	2.436292054	2.436292054	2.436292054	2.436292054	2.436292054	2.4366356586	2.436292054	2.436292054	2.436292054	2.436292054	2.436292054	2.4461332955
1552877_s_at	2.4388642396	2.4388642396	2.7001882391	2.4388642396	2.4388642396	2.4388642396	2.4388642396	2.4388642396	2.4388642396	2.4388642396	2.4454820037	2.5184902779	2.4388642396	2.4388642396	2.4388642396	2.4388642396	2.4523965445	2.4637464375	2.4388642396	2.4397786521	2.4388642396	2.4388642396	2.4388642396	2.4388642396	2.4388642396	2.4402917746	2.4609600165	2.4388642396	2.4388642396	2.4413395615
1552878_at	2.436292054	2.472777585	2.436292054	2.436292054	2.436292054	2.436292054	2.436292054	2.436292054	2.436292054	2.436292054	2.436292054	2.436292054	2.436292054	2.436292054	2.436292054	2.4366316976	2.436292054	2.436292054	2.436292054	2.436292054	2.436292054	2.436292054	2.436292054	2.436292054	2.436292054	2.436292054	2.436292054	2.436292054	2.4435798471	2.436292054
1552879_a_at	2.436292054	2.436292054	2.436292054	2.436292054	2.4466205149	2.436292054	2.436292054	2.436292054	2.436292054	2.436292054	2.436292054	2.436292054	2.436292054	2.436292054	2.436292054	2.436292054	2.436292054	2.4391960271	2.436292054	2.436292054	2.436292054	2.4465141808	2.436292054	2.436292054	2.4366212535	2.436292054	2.436292054	2.436292054	2.436292054	2.436292054
1552880_at	2.436292054	2.4777590881	2.436292054	2.453708993	2.4366245107	2.436292054	2.447311474	2.436292054	2.436292054	2.436292054	2.4374645719	2.436292054	2.436292054	2.436292054	2.436292054	2.436292054	2.436292054	2.436292054	2.4591862077	2.436292054	2.436292054	2.4950150822	2.4385234448	2.4452598207	2.436292054	2.469050588	2.4366424801	2.436292054	2.436292054	2.436292054
1552882_a_at	2.4397105396	2.4722848936	2.4397105396	2.4397105396	2.4397105396	2.4397105396	2.4646063899	2.4397105396	2.4397105396	2.4592427764	2.4478471899	2.4397105396	2.4397105396	2.4400531273	2.440279881	2.4397105396	2.4397105396	2.4495988703	2.4397105396	2.4397105396	2.4653444458	2.4414320849	2.4397105396	2.4414797051	2.4397105396	2.4397105396	2.4397105396	2.4839841996	2.4397105396	2.4397105396
1552884_at	2.436292054	2.436292054	2.436292054	2.436292054	2.436292054	2.436292054	2.436292054	2.436292054	2.436292054	2.436292054	2.436292054	2.436292054	2.436292054	2.436292054	2.436292054	2.436292054	2.436292054	2.4488305381	2.436292054	2.436292054	2.436292054	2.436292054	2.436292054	2.436292054	2.436292054	2.436292054	2.436292054	2.436292054	2.4410691682	2.4368909552
1552885_a_at	2.5387155339	2.5766779823	2.5387155339	2.5337306265	2.5950484194	2.5387155339	2.5463583172	2.5387155339	2.5337306265	2.5642914168	2.5824465943	2.5644740929	2.5337306265	2.5387155339	2.5485492156	2.5337326919	2.5387155339	2.5387155339	2.5387155339	2.5387155339	2.5387155339	2.7029795595	2.5387155339	2.5540140033	2.5387155339	2.5387155339	2.5337306265	2.5387155339	2.5387155339	2.5387155339
1552887_at	2.436292054	2.436292054	2.436292054	2.4440300378	2.436292054	2.436292054	2.436292054	2.436292054	2.436292054	2.436292054	2.436292054	2.436292054	2.6543891398	2.436292054	2.4440657845	2.436292054	2.436292054	2.436292054	2.436292054	2.436292054	2.436292054	2.436292054	2.436292054	2.436292054	2.436292054	2.436292054	2.5070522095	2.436292054	2.4642825564	2.436292054
1552889_a_at	2.6233798671	2.7391323882	2.6086286178	2.617099165	2.682863071	2.623230587	2.6501727674	2.6479696085	2.6230813069	2.6162443325	2.7387906374	2.623230587	2.6367465286	2.6417691669	2.7058747633	2.623230587	2.6411469244	2.8096929869	2.7717773939	2.6751055973	2.7422933579	2.6311297689	2.6417691669	2.6555732279	2.623230587	2.6417691669	2.6710023682	2.7102450223	2.697138691	2.6233798671
1552890_a_at	2.436292054	2.436292054	2.436292054	2.436292054	2.4452835359	2.436292054	2.4483630262	2.436292054	2.436292054	2.436292054	2.436292054	2.436292054	2.436292054	2.436292054	2.436292054	2.436292054	2.4412215104	2.436292054	2.436292054	2.436292054	2.4588136452	2.436292054	2.436292054	2.436292054	2.436292054	2.436292054	2.436292054	2.436292054	2.436292054	2.436292054
1552892_at	2.4653746135	2.4653746135	2.478884739	2.4653746135	2.4653746135	2.4653746135	2.4653746135	2.4653746135	2.4653746135	2.4951623806	2.472794838	2.4653746135	2.4653746135	2.4653746135	2.4653746135	2.4653746135	2.5684823184	2.4653746135	2.4653746135	2.4653746135	2.4653746135	2.5320169143	2.4653746135	2.4653746135	2.4653746135	2.4653746135	2.4774441205	2.4653746135	2.4859236745	2.4662058559
1552893_at	2.436292054	2.436292054	2.436292054	2.436292054	2.436292054	2.436292054	2.436292054	2.436292054	2.436292054	2.436292054	2.436292054	2.436292054	2.436292054	2.436292054	2.436292054	2.436292054	2.436292054	2.436292054	2.436292054	2.436292054	2.436292054	2.436292054	2.436292054	2.436292054	2.436292054	2.436292054	2.436292054	2.436292054	2.436292054	2.436292054
1552895_a_at	2.436292054	2.4666930382	2.436292054	2.436292054	2.4453080225	2.436292054	2.4604860103	2.436292054	2.436292054	2.436292054	2.436292054	2.4374221767	2.436292054	2.436292054	2.436292054	2.436292054	2.436292054	2.437669559	2.436292054	2.436292054	2.4398956032	2.4405181431	2.436292054	2.436292054	2.4436250116	2.436292054	2.436292054	2.436292054	2.436292054	2.436292054
1552897_a_at	2.436292054	2.436292054	2.436292054	2.436292054	2.436292054	2.4363848842	2.436292054	2.436292054	2.436292054	2.436292054	2.436292054	2.436292054	2.436292054	2.436292054	2.436292054	2.436292054	2.436292054	2.436292054	2.436292054	2.436292054	2.436292054	2.436292054	2.436292054	2.436292054	2.436292054	2.4621040965	2.436292054	2.436292054	2.436292054	2.436292054
1552898_a_at	2.436292054	2.436292054	2.436292054	2.436292054	2.436292054	2.436292054	2.436292054	2.436292054	2.436292054	2.436292054	2.436292054	2.436292054	2.436292054	2.436292054	2.436292054	2.436292054	2.436292054	2.436292054	2.436292054	2.436292054	2.436292054	2.436292054	2.436292054	2.436292054	2.436292054	2.436292054	2.436292054	2.436292054	2.436292054	2.436292054
1552899_at	2.436292054	2.518765611	2.4614915387	2.4900208634	2.4614915387	2.6100467165	2.460941663	2.460941663	2.4584770635	2.4437830872	2.460941663	2.4614915387	2.5333200153	2.4584770635	2.4958900673	2.4614915387	2.4614915387	2.5175551002	2.436292054	2.4614915387	2.4614915387	2.7398868755	2.5382173474	2.5313219632	2.4614915387	2.5372770161	2.4614915387	2.4480457074	2.4614915387	2.4754482424
1552900_a_at	2.436292054	2.436292054	2.436292054	2.436292054	2.436292054	2.436292054	2.436292054	2.436292054	2.436292054	2.436292054	2.436292054	2.436292054	2.436292054	2.436292054	2.436292054	2.436292054	2.436292054	2.436292054	2.436292054	2.4367657967	2.4942340908	2.436292054	2.436292054	2.436292054	2.436292054	2.436292054	2.436292054	2.436292054	2.436292054	2.436292054
1552902_a_at	2.436292054	2.436292054	2.436292054	2.436292054	2.436292054	2.436292054	2.436292054	2.436292054	2.436292054	2.436292054	2.4434280674	2.4377378012	2.436292054	2.436292054	2.436292054	2.4750177657	2.436292054	2.4434843134	2.436292054	2.436292054	2.4711579304	2.436292054	2.4373015601	2.436292054	2.436292054	2.436292054	2.4382436548	2.4483670349	2.436292054	2.436292054
1552903_at	2.436292054	2.4695239206	2.436292054	2.436292054	2.436292054	2.436292054	2.436292054	2.5488385624	2.436292054	2.436292054	2.436292054	2.436292054	2.436292054	2.436292054	2.436292054	2.436292054	2.436292054	2.436292054	2.436292054	2.436292054	2.4370401105	2.436292054	2.436292054	2.4547155061	2.436292054	2.436292054	2.4403902781	2.436292054	2.436292054	2.436292054
1552904_at	2.436292054	2.436292054	2.4386824323	2.436292054	2.436292054	2.436292054	2.436292054	2.436292054	2.436292054	2.436292054	2.436292054	2.436292054	2.436292054	2.436292054	2.436292054	2.436292054	2.4370501479	2.436292054	2.436292054	2.436292054	2.4531909221	2.436292054	2.4387374716	2.436292054	2.436292054	2.436292054	2.436292054	2.4561857541	2.436292054	2.436292054
1552906_at	2.436292054	2.436292054	2.436292054	2.436292054	2.436292054	2.436292054	2.436292054	2.436292054	2.436292054	2.436292054	2.436292054	2.436292054	2.436292054	2.436292054	2.436292054	2.4367306107	2.436292054	2.436292054	2.5217967126	2.436292054	2.4577843225	2.436292054	2.436292054	2.436292054	2.436292054	2.4387638401	2.436292054	2.436292054	2.436292054	2.436292054
1552908_at	2.6292854062	2.5461003232	2.5197244959	2.5118891902	2.5113187031	2.4886364572	2.5640285052	2.519474186	2.4893785155	2.5794402533	3.0942812789	2.5308669557	2.5834546894	2.7154294965	2.519474186	2.5837523524	2.5488897306	2.5086692805	2.5408679764	2.6785980254	2.4886364572	2.5308669557	2.4996222103	2.4886364572	2.5308669557	2.5308669557	2.7563052724	2.5618806112	2.5760479152	2.5115379451
1552910_at	2.5236545615	3.3936630623	2.4882013455	2.5203123244	2.6905370779	2.4745414631	2.5284703187	2.5284703187	2.5753323249	2.9884684752	3.1273476895	3.5339353532	2.5284703187	2.5460675283	2.4788407656	2.7968146727	2.4761028526	2.6365083377	2.5203123244	2.5124269141	2.7252701819	2.4788407656	2.891147264	2.5354911037	2.5203123244	2.5284703187	2.5925510124	2.7753673489	2.5203123244	2.5072195204
1552911_at	2.4363009307	2.4363009307	2.4363009307	2.4363009307	2.4363009307	2.4363009307	2.4363009307	2.4363009307	2.4363009307	2.513582636	2.4541268725	2.4363009307	2.4363009307	2.4363009307	2.4363009307	2.4744201127	2.4363009307	2.4504727841	2.4363009307	2.4363009307	2.4363009307	2.4363009307	2.4363009307	2.4555138591	2.4363009307	2.4363009307	2.4363275609	2.4363009307	2.4363009307	2.4363009307
1552912_a_at	2.4364811737	2.4831173173	2.4366106375	2.4692633944	2.436292054	2.436292054	2.436292054	2.5239245054	2.5202590177	2.5308104022	2.436292054	2.5662948395	2.436292054	2.436292054	2.436292054	2.4471077324	2.436292054	2.436292054	2.436292054	2.5056666163	2.436292054	2.4431199217	2.436292054	2.436292054	2.436292054	2.436292054	2.436292054	2.436292054	2.436292054	2.5970965564
1552913_at	2.436292054	2.436292054	2.436292054	2.436292054	2.436292054	2.436292054	2.436292054	2.436292054	2.436292054	2.436292054	2.4444436338	2.436292054	2.436292054	2.436292054	2.436292054	2.436292054	2.436292054	2.436292054	2.436292054	2.436292054	2.436292054	2.436292054	2.436292054	2.436292054	2.436292054	2.436292054	2.4363135401	2.436292054	2.436292054	2.436292054
1552914_a_at	2.4375298419	2.4781367961	2.4375298419	2.4375298419	2.4375298419	2.438086557	2.4403415432	2.4375298419	2.4375298419	2.4375298419	2.442029381	2.4375298419	2.4389098332	2.4375298419	2.4375298419	2.4375298419	2.4375321689	2.5099788459	2.4375298419	2.4589511635	2.4375298419	2.4844153024	2.4375298419	2.4375298419	2.4614377735	2.4375298419	2.4375298419	2.4375298419	2.4375298419	2.4375298419
1552915_at	2.4386902941	2.5151829758	2.4378528035	2.4378528035	2.4378528035	2.4379160964	2.4378528035	2.4482599453	2.4368667427	2.4378528035	2.4378528035	2.4378528035	2.4378528035	2.4378528035	2.4411221316	2.4378528035	2.4387627578	2.4964536293	2.4378528035	2.4378528035	2.4445699936	2.4520093006	2.4378528035	2.4378528035	2.436292054	2.4500726131	2.4379183615	2.4442131723	2.4378528035	2.4736254233
1552917_at	2.4371366759	2.5618163426	2.4371366759	2.4371366759	2.4371366759	2.437113885	2.5042797037	2.436292054	2.4371366759	2.4371594668	2.4371366759	2.4695231907	2.4472951908	2.4371366759	2.4371366759	2.4371366759	2.4371366759	2.4371366759	2.439782448	2.4795574258	2.4371366759	2.4371366759	2.4895601813	2.4371366759	2.4371366759	2.4371366759	2.4371366759	2.4371366759	2.4371366759	2.4371366759
1552919_at	2.436292054	2.436292054	2.436292054	2.436292054	2.436292054	2.436292054	2.436292054	2.436292054	2.4420529845	2.4363997644	2.436292054	2.436292054	2.436292054	2.436292054	2.436292054	2.436292054	2.436292054	2.436292054	2.436292054	2.4363497969	2.436292054	2.436292054	2.436292054	2.438530706	2.4484360573	2.436292054	2.436292054	2.436292054	2.436292054	2.436292054
1552921_a_at	2.5544035566	2.5477189284	2.8837856806	2.7077284183	2.7232470926	2.5544035566	2.5818660372	2.6001838687	2.6221862422	2.5915587872	2.5818660372	2.5818660372	2.5818660372	2.5544035566	2.6250534149	2.5818660372	2.5818660372	2.5544035566	2.5437254446	2.5818660372	2.5818660372	2.5818660372	2.6026997838	2.6888443258	2.5818660372	2.5818660372	2.5824777343	2.5818660372	2.5477189284	2.654301905
1552922_at	2.436292054	2.436292054	2.4684941352	2.436292054	2.436292054	2.436292054	2.436292054	2.436292054	2.436292054	2.436292054	2.4520226564	2.436292054	2.436292054	2.436292054	2.436292054	2.436292054	2.436292054	2.436292054	2.436292054	2.436292054	2.480417717	2.436292054	2.4445875091	2.436292054	2.436292054	2.436292054	2.4641323503	2.436292054	2.436292054	2.436292054
1552923_a_at	2.4394094735	2.436292054	2.436292054	2.436292054	2.436292054	2.436292054	2.436292054	2.436292054	2.4418973782	2.436292054	2.436292054	2.436292054	2.4564403726	2.436292054	2.436292054	2.438992745	2.436292054	2.436292054	2.436292054	2.436292054	2.436292054	2.436292054	2.436292054	2.436292054	2.5118340373	2.436292054	2.436292054	2.436292054	2.436292054	2.436292054
1552924_a_at	2.4374112617	2.4374112617	2.4374112617	2.4374112617	2.4374112617	2.4374112617	2.4374112617	2.4374112617	2.4672218301	2.4374112617	2.4374112617	2.4374112617	2.4374112617	2.4377323227	2.4374112617	2.4374112617	2.4374112617	2.4374112617	2.436292054	2.441982241	2.4374112617	2.4429735716	2.481983219	2.4374112617	2.4374112617	2.4472247548	2.4379312594	2.4374112617	2.4487964371	2.4374112617
1552925_at	2.436292054	2.436292054	2.436292054	2.436292054	2.436292054	2.436292054	2.436292054	2.436292054	2.436292054	2.436292054	2.436292054	2.436292054	2.436292054	2.436292054	2.436292054	2.436292054	2.436292054	2.436292054	2.436292054	2.436292054	2.436292054	2.436292054	2.436292054	2.436292054	2.436292054	2.436292054	2.436292054	2.436292054	2.436292054	2.436292054
1552927_at	2.4380743031	2.4502829215	2.5091534654	2.4380743031	2.4831290055	2.4380743031	2.4521778891	2.4380743031	2.4416300145	2.47282655	2.436292054	2.5074810933	2.451745607	2.4380743031	2.4380743031	2.4380700369	2.4696826756	2.4368136447	2.4380743031	2.4431718172	2.4525669665	2.4380743031	2.4380743031	2.4464359029	2.4380743031	2.4380700369	2.5449917453	2.5578051051	2.4380743031	2.4380743031
1552928_s_at	2.4682688022	2.4401920557	2.4411095631	2.436292054	2.436292054	2.436292054	2.5174415479	2.436292054	2.436292054	2.4919723896	2.436292054	2.4363218177	2.436292054	2.4369116396	2.436292054	2.436292054	2.4415980154	2.436292054	2.436292054	2.436292054	2.436292054	2.436292054	2.436292054	2.4816932107	2.436292054	2.436292054	2.436292054	2.4413436546	2.436292054	2.436292054
1552929_at	2.436292054	2.436292054	2.436292054	2.436292054	2.436292054	2.436292054	2.436292054	2.436292054	2.436292054	2.436292054	2.436292054	2.436292054	2.436292054	2.436292054	2.436292054	2.436292054	2.436292054	2.436292054	2.436292054	2.436292054	2.436292054	2.436292054	2.436292054	2.436292054	2.436292054	2.4710309382	2.436292054	2.436292054	2.436292054	2.436292054
1552930_at	2.8706995573	2.9172745612	2.9571582427	2.8656336758	2.8707518021	3.10716945	2.8707518021	2.8716174846	2.8435498393	2.7714570938	3.0781168815	2.8452686294	2.8709649503	2.8435498393	3.0551457249	2.8656336758	2.8707518021	3.0951153331	2.8706995573	2.8707518021	2.8593653402	2.8707518021	2.8707518021	2.8550651169	2.8924888932	2.9756646796	2.8707518021	2.8574382518	3.0691778693	2.8707518021
1552931_a_at	2.4520241532	2.4508418413	2.4512995505	2.4994290394	2.451210183	2.4512995505	2.4726792773	2.5179758679	2.4633452533	2.4513889181	2.4455342373	2.4513889181	2.5526118091	2.4512995505	2.4591174805	2.49436309	2.5723303479	2.4455342373	2.4512995505	2.4455342373	2.4563231134	2.4512995505	2.5753275694	2.451210183	2.451210183	2.4762893184	2.5710085479	2.4592656844	2.451210183	2.4606751309
1552932_at	2.436292054	2.436292054	2.436292054	2.436292054	2.5092796567	2.436292054	2.436292054	2.436292054	2.436292054	2.4375811592	2.4402265068	2.436292054	2.436292054	2.436292054	2.436292054	2.436292054	2.436292054	2.436292054	2.436292054	2.436292054	2.436292054	2.436292054	2.436292054	2.436292054	2.436292054	2.436292054	2.436292054	2.436292054	2.436292054	2.436292054
1552933_at	2.436292054	2.436292054	2.436292054	2.436292054	2.436292054	2.436292054	2.436292054	2.436292054	2.436292054	2.436292054	2.436292054	2.436292054	2.436292054	2.436292054	2.4566797832	2.436292054	2.4428589872	2.436292054	2.436292054	2.436292054	2.436292054	2.436292054	2.4614522492	2.436292054	2.436292054	2.436292054	2.436292054	2.436292054	2.436292054	2.436292054
1552935_at	2.4521535172	2.4521535172	2.436292054	2.4521535172	2.4521535172	2.4521535172	2.4521535172	2.4521535172	2.4521535172	2.4521860186	2.5684643745	2.4608333154	2.4521535172	2.4521535172	2.4521535172	2.4755087397	2.4880213953	2.4521535172	2.4521535172	2.4521535172	2.4521535172	2.4521535172	2.4521594447	2.4521535172	2.5003133406	2.4521535172	2.4521535172	2.4521535172	2.4521535172	2.4521535172
1552937_s_at	2.6603151006	2.6303780033	2.5726786213	2.6058944571	2.5165594687	2.5866491139	2.4678323805	2.5726786213	2.8247551852	2.5726786213	2.7008066182	2.5726786213	2.5164522833	2.5596805387	2.5088247071	2.5726896221	2.5726786213	2.7511863753	2.5726786213	2.6722600091	2.5726786213	2.5726786213	2.8711909398	2.5657162315	2.5520433599	2.5726786213	2.5726786213	2.7315160575	2.7326248719	2.5726786213
1552938_at	2.436292054	2.436292054	2.436292054	2.436292054	2.4364338723	2.436292054	2.4365424942	2.436292054	2.436292054	2.436292054	2.436292054	2.436292054	2.436292054	2.436292054	2.436292054	2.436292054	2.436292054	2.436292054	2.436292054	2.436292054	2.436292054	2.436292054	2.436292054	2.443044893	2.436539032	2.436292054	2.436292054	2.436292054	2.436292054	2.436292054
1552939_at	2.4399226107	2.436292054	2.436292054	2.436292054	2.436292054	2.436292054	2.436292054	2.436292054	2.436292054	2.436292054	2.436292054	2.436292054	2.436292054	2.4370294997	2.436292054	2.436292054	2.436292054	2.436292054	2.436292054	2.436292054	2.436292054	2.4371352482	2.436292054	2.436292054	2.4552307733	2.436292054	2.436292054	2.436292054	2.447046499	2.436292054
1552940_at	2.4370980706	2.4370980706	2.4431752811	2.4370980706	2.4370980706	2.4395260246	2.4540365521	2.4370980706	2.4370980706	2.4371025131	2.4502780538	2.4370980706	2.4370980706	2.43876839	2.5680129166	2.4368587811	2.4370980706	2.4368587811	2.4370980706	2.4489478285	2.4370980706	2.4370980706	2.4400494435	2.4385265437	2.4795716638	2.4370980706	2.4370980706	2.4394792249	2.4370589659	2.4370980706
1552942_at	2.4420055395	2.4406005627	2.4420055395	2.4420055395	2.4960444835	2.4420055395	2.4874956845	2.4420055395	2.4406005627	2.4409554513	2.4420055395	2.4836961582	2.4420055395	2.4420055395	2.4420055395	2.4420055395	2.4420055395	2.4420055395	2.4420055395	2.4420055395	2.436292054	2.4435370359	2.4420055395	2.4420055395	2.4420055395	2.4911155589	2.4420055395	2.4436139363	2.4401968471	2.4420055395
1552943_at	2.436292054	2.436292054	2.436292054	2.436292054	2.436292054	2.436292054	2.436292054	2.436292054	2.436292054	2.436292054	2.436292054	2.436292054	2.436292054	2.436292054	2.436292054	2.436292054	2.436292054	2.436292054	2.451441733	2.436292054	2.436292054	2.436292054	2.436292054	2.436292054	2.436292054	2.436292054	2.436292054	2.436292054	2.436292054	2.436292054
1552944_a_at	2.436292054	2.4377636739	2.436292054	2.436292054	2.436292054	2.436292054	2.436292054	2.436292054	2.436292054	2.436292054	2.436292054	2.436292054	2.436292054	2.436292054	2.436292054	2.436292054	2.4790293123	2.436292054	2.436292054	2.436292054	2.4927494545	2.436292054	2.436292054	2.436292054	2.436292054	2.4363973803	2.436292054	2.436292054	2.436292054	2.436292054
1552946_at	2.436292054	2.436292054	2.436292054	2.436292054	2.436292054	2.436292054	2.436292054	2.436292054	2.436292054	2.4387825731	2.436292054	2.436292054	2.436292054	2.436292054	2.436292054	2.436292054	2.4363613708	2.4879457154	2.436292054	2.436292054	2.436292054	2.436292054	2.436292054	2.436292054	2.436292054	2.436292054	2.436292054	2.4554276574	2.436292054	2.4521352707
1552947_x_at	2.436292054	2.436292054	2.436292054	2.4390174849	2.436292054	2.436292054	2.436292054	2.436292054	2.436292054	2.4375756213	2.436292054	2.436292054	2.4622395837	2.436292054	2.436292054	2.436292054	2.436292054	2.436292054	2.436292054	2.436292054	2.436292054	2.436292054	2.436292054	2.436292054	2.4365261345	2.436292054	2.436292054	2.436292054	2.436292054	2.436292054
1552948_at	2.436292054	2.5166668771	2.436292054	2.4533114594	2.436292054	2.4569436879	2.475643365	2.436292054	2.436292054	2.436292054	2.4656067388	2.436292054	2.436292054	2.436292054	2.436292054	2.436292054	2.440244962	2.436292054	2.436292054	2.436292054	2.436292054	2.436292054	2.436292054	2.4479546038	2.436292054	2.436292054	2.4898552692	2.436292054	2.4646678942	2.4364372909
1552950_at	2.436292054	2.4373838598	2.436292054	2.436292054	2.4663428722	2.436292054	2.5255341238	2.4815992379	2.436292054	2.436292054	2.5154576447	2.436292054	2.5020788972	2.4500662511	2.436292054	2.436292054	2.4363184767	2.4883186188	2.436292054	2.436292054	2.436292054	2.436292054	2.436292054	2.4371390128	2.436292054	2.436292054	2.436292054	2.4378782517	2.436292054	2.436292054
1552952_at	2.436292054	2.6165329526	2.4368284913	2.436292054	2.436292054	2.436292054	2.436292054	2.5377637357	2.4367815808	2.436292054	2.436292054	2.4363147092	2.436292054	2.436292054	2.436292054	2.436292054	2.436292054	2.436292054	2.436292054	2.436292054	2.436292054	2.436292054	2.436292054	2.436292054	2.436292054	2.436292054	2.4577606814	2.436292054	2.436292054	2.4364797634
1552953_a_at	2.4364462471	2.5160760078	2.4363044713	2.4501004967	2.4364462471	2.4364462471	2.4364462471	2.4890136508	2.4375228484	2.4363632514	2.4364462471	2.4364462471	2.4364462471	2.4364462471	2.4364462471	2.4364462471	2.4561106582	2.4364462471	2.4364462471	2.436742835	2.4364462471	2.4364462471	2.4364462471	2.4381625296	2.4364462471	2.4364462471	2.4363044713	2.4517452584	2.4379680968	2.4364462471
1552954_at	2.436292054	2.436292054	2.4865284428	2.436292054	2.436292054	2.436292054	2.4785954394	2.436292054	2.436292054	2.436292054	2.436292054	2.4364220795	2.436292054	2.436292054	2.436292054	2.4370707349	2.436292054	2.436292054	2.4365411301	2.4510027587	2.436292054	2.436292054	2.436292054	2.436292054	2.436292054	2.436292054	2.4403428589	2.436292054	2.436292054	2.436292054
1552955_at	2.436292054	2.4643260682	2.436292054	2.436292054	2.436292054	2.436292054	2.452964169	2.436292054	2.436292054	2.436292054	2.436292054	2.436292054	2.4400701158	2.436292054	2.436292054	2.436292054	2.436292054	2.4382208822	2.436292054	2.445164862	2.436292054	2.436292054	2.436292054	2.436292054	2.436292054	2.436292054	2.4367354263	2.436292054	2.436292054	2.436292054
1552957_at	2.436292054	2.436292054	2.436292054	2.436292054	2.436292054	2.436292054	2.4497895363	2.436292054	2.436292054	2.436292054	2.436292054	2.436292054	2.436292054	2.436292054	2.436292054	2.436292054	2.436292054	2.436292054	2.436292054	2.436292054	2.4382346306	2.436292054	2.436292054	2.4730275362	2.436292054	2.436292054	2.436292054	2.436292054	2.436292054	2.4370785254
1552960_at	2.4373834396	2.4373834396	2.4373834396	2.436292054	2.4373834396	2.4373834396	2.4373834396	2.438571576	2.4373834396	2.4373834396	2.4373834396	2.4373834396	2.4373834396	2.4373834396	2.4373834396	2.4373834396	2.4373834396	2.4595941687	2.5571573715	2.4373834396	2.4373834396	2.4503808519	2.4373834396	2.4373834396	2.457541831	2.4412967474	2.4373834396	2.4373834396	2.4373834396	2.4373834396
1552961_at	2.4659111679	2.4538265627	2.436292054	2.436292054	2.436292054	2.436292054	2.6175057283	2.436292054	2.436292054	2.436292054	2.436292054	2.4853792782	2.4370658656	2.436292054	2.436292054	2.436391869	2.436292054	2.436292054	2.436292054	2.436292054	2.4441124297	2.436292054	2.436292054	2.436292054	2.436292054	2.436292054	2.4537597355	2.436292054	2.489010891	2.436292054
1552964_at	2.436292054	2.436292054	2.436292054	2.436292054	2.436292054	2.436292054	2.436292054	2.436292054	2.436292054	2.436292054	2.436292054	2.436292054	2.436292054	2.436292054	2.436292054	2.436292054	2.436292054	2.436292054	2.436292054	2.436292054	2.436292054	2.436292054	2.436292054	2.436292054	2.436292054	2.436292054	2.436292054	2.436292054	2.436292054	2.436292054
1552965_a_at	2.4366318302	2.4366318302	2.4366318302	2.4366318302	2.5145304454	2.4366318302	2.4366318302	2.4366318302	2.4366318302	2.4366318302	2.4366318302	2.4366318302	2.5598241219	2.4366318302	2.436292054	2.4366318302	2.4366318302	2.4380801036	2.4401106732	2.4366318302	2.4366318302	2.4366318302	2.4366318302	2.4524562062	2.4366318302	2.4366318302	2.4366318302	2.4366318302	2.4366318302	2.4366318302
1552967_at	2.436292054	2.436292054	2.436292054	2.436292054	2.436292054	2.436292054	2.436292054	2.436292054	2.436292054	2.436292054	2.436292054	2.436292054	2.451489804	2.436292054	2.436292054	2.436292054	2.436292054	2.436292054	2.436292054	2.436292054	2.436292054	2.436292054	2.436292054	2.436292054	2.436694113	2.436292054	2.436292054	2.436292054	2.436292054	2.436292054
1552969_a_at	2.4457747824	2.4993738625	2.4727117715	2.4690312339	2.5806651351	2.4458259533	2.482067915	2.4457747824	2.4454633168	2.4457747824	2.5978358136	2.4457747824	2.4457747824	2.4454633168	2.4457747824	2.4457747824	2.4528454419	2.4731767786	2.4928936995	2.4457747824	2.4454633168	2.4457747824	2.4509170564	2.4536520699	2.4457747824	2.4457747824	2.4714650693	2.4457747824	2.4457747824	2.5804973365
1552970_s_at	2.5008939181	2.4991763207	2.4991763207	2.5178216303	2.4991763207	2.4991763207	2.4991763207	2.4991763207	2.5154050406	2.4934757782	2.4991763207	2.5107130803	2.5016022281	2.4991763207	2.4991763207	2.514745177	2.4991763207	2.5048768632	2.4991763207	2.4991763207	2.4991763207	2.4991763207	2.4991763207	2.4991763207	2.4991763207	2.4991763207	2.6492930744	2.4991763207	2.4991763207	2.5070704106
1552971_at	2.436292054	2.436292054	2.436292054	2.436292054	2.436292054	2.4586249099	2.4364730909	2.436292054	2.436292054	2.436292054	2.436292054	2.4469711739	2.436292054	2.436292054	2.436292054	2.436292054	2.436292054	2.436292054	2.436292054	2.436292054	2.436292054	2.4374746879	2.436292054	2.436292054	2.436292054	2.436292054	2.436292054	2.436292054	2.4791409492	2.436292054
1552972_at	2.4401327031	2.436292054	2.436292054	2.436292054	2.4580358825	2.4363294274	2.436292054	2.436292054	2.4553189847	2.436292054	2.436292054	2.4488779573	2.436292054	2.436292054	2.4748596604	2.436292054	2.479812429	2.436292054	2.436292054	2.436292054	2.436292054	2.4366518083	2.436292054	2.436292054	2.436292054	2.436292054	2.436292054	2.440040191	2.436292054	2.436292054
1552973_at	2.4539309459	2.44442003	2.436292054	2.436292054	2.436292054	2.436292054	2.4448175581	2.436292054	2.436292054	2.436292054	2.436292054	2.436292054	2.436292054	2.4402891019	2.436292054	2.436292054	2.436292054	2.436292054	2.436292054	2.436292054	2.436292054	2.4364774092	2.436292054	2.436292054	2.436292054	2.436292054	2.436292054	2.436292054	2.436292054	2.436292054
1552974_at	2.436292054	2.436292054	2.436292054	2.436292054	2.436292054	2.436292054	2.436292054	2.436292054	2.4373812003	2.4365377939	2.436292054	2.436292054	2.436292054	2.436292054	2.436292054	2.436292054	2.436292054	2.436292054	2.4378471919	2.436292054	2.436292054	2.436292054	2.436292054	2.436292054	2.436292054	2.436292054	2.436292054	2.4391411339	2.436292054	2.436292054
1552975_x_at	2.4377692635	2.436292054	2.4370031355	2.4370031355	2.4370031355	2.4370031355	2.4370031355	2.4433944955	2.4370031355	2.4370031355	2.4370031355	2.4370031355	2.4580850163	2.4370031355	2.4694291584	2.4388779424	2.4370031355	2.4370031355	2.4973073879	2.4416969692	2.4370031355	2.5592171366	2.4370031355	2.4370031355	2.4370031355	2.4370031355	2.4370031355	2.4371117665	2.4709372551	2.4376432621
1552976_at	2.4950265104	2.4401079285	2.436292054	2.436292054	2.436292054	2.436292054	2.4445211076	2.436292054	2.436292054	2.436292054	2.436292054	2.4372994526	2.4403312883	2.436292054	2.4373026931	2.436292054	2.436292054	2.436292054	2.436292054	2.4444327274	2.4463304756	2.436292054	2.436292054	2.436292054	2.436292054	2.436292054	2.436292054	2.436292054	2.436292054	2.436292054
1552977_a_at	4.1939927091	4.0622832198	4.5277698492	4.61592139	5.353936967	4.806819999	5.1917269434	4.742751631	3.5237982934	4.6851213405	5.083482342	4.776342023	5.0983738108	3.8796997066	4.9833471947	4.1214946554	4.8155196683	4.7582853131	4.6456586443	4.7402252472	3.690447563	4.7266702175	5.1557076734	5.1853682591	4.1736484545	5.040499386	5.0765331201	4.5332115341	3.4860746918	5.3123182731
1552978_a_at	3.0011453439	2.520246906	3.3403069455	3.3439123363	3.2433714458	3.1183247107	3.0978653042	3.1304886739	2.7084750291	2.9557374454	3.0594367869	3.1175423907	3.0638927894	2.7577416086	3.205196585	2.7855922076	2.9948769414	3.0734946194	3.0935042422	3.0731744503	2.8183313993	3.3580139147	3.1529997921	2.9064905381	2.8088626605	3.675088	3.2973477996	2.6897016419	2.68607659	3.1589246729
1552979_at	2.436292054	2.436292054	2.436292054	2.436292054	2.436292054	2.436292054	2.436292054	2.4469921164	2.436292054	2.436292054	2.436292054	2.436292054	2.4769650263	2.436292054	2.4373241219	2.436292054	2.5163777939	2.4775899855	2.436292054	2.436292054	2.4403739153	2.436292054	2.436292054	2.436292054	2.436292054	2.436292054	2.4659801772	2.4370880761	2.436292054	2.436292054
1552980_at	2.4589451639	2.4589451639	2.4589451639	2.4589451639	2.4589451639	2.4589451639	2.4589451639	2.4589451639	2.4589451639	2.4589451639	2.4589451639	2.4793164694	2.4589451639	2.4589451639	2.4589451639	2.4694941196	2.4589451639	2.4589451639	2.4589451639	2.4589451639	2.4589451639	2.4837884299	2.4589451639	2.4589451639	2.4589451639	2.4589451639	2.4589451639	2.4589451639	2.4589451639	2.4589451639
1552982_a_at	2.436292054	2.436292054	2.436292054	2.436292054	2.436292054	2.436292054	2.436292054	2.436292054	2.436292054	2.436292054	2.436292054	2.436292054	2.436292054	2.436292054	2.436292054	2.436292054	2.4587770525	2.436292054	2.4628582967	2.436292054	2.436292054	2.436292054	2.436292054	2.436292054	2.436292054	2.436292054	2.436292054	2.436292054	2.436292054	2.436292054
1552985_at	2.436292054	2.436292054	2.436292054	2.436292054	2.436292054	2.436292054	2.436292054	2.436292054	2.436292054	2.436292054	2.436292054	2.436292054	2.436292054	2.436292054	2.436292054	2.436292054	2.436292054	2.436292054	2.436292054	2.436292054	2.496083794	2.436292054	2.436292054	2.436292054	2.436292054	2.436292054	2.436292054	2.4389588828	2.436292054	2.4368545011
1552986_at	2.8201515958	2.7717437113	3.2943176671	3.0181600375	2.7329073026	3.3378530909	3.0196137069	2.7794009381	2.7687162215	3.3213080199	2.7609706709	2.978487021	2.8092937758	2.809683798	2.7833657037	3.1100140436	2.7164717815	2.7611568325	2.7595944775	2.4646926478	2.7219241055	2.7788807999	3.0358593886	2.796025194	3.0801572938	2.7602976237	2.7788807999	2.7621887302	2.769306505	2.8854138852
1552987_a_at	2.436292054	2.436292054	2.436292054	2.436292054	2.436292054	2.436292054	2.436292054	2.436292054	2.436292054	2.436292054	2.436292054	2.436292054	2.436292054	2.436292054	2.436292054	2.436292054	2.436292054	2.436292054	2.436292054	2.436292054	2.436292054	2.436292054	2.436292054	2.436292054	2.436292054	2.436292054	2.4386507331	2.436292054	2.436292054	2.436292054
1552988_at	2.436292054	2.436292054	2.436292054	2.4789748802	2.4599284421	2.4432622274	2.436292054	2.436292054	2.4392330716	2.436292054	2.436292054	2.436292054	2.436292054	2.436292054	2.436292054	2.436292054	2.436292054	2.436292054	2.4773528927	2.436292054	2.436292054	2.436292054	2.4473196142	2.436292054	2.436292054	2.436292054	2.436292054	2.436292054	2.436292054	2.436292054
1552990_at	2.436292054	2.436292054	2.436292054	2.436292054	2.436292054	2.436292054	2.436292054	2.436292054	2.436292054	2.436292054	2.436292054	2.436292054	2.436292054	2.436292054	2.436292054	2.436292054	2.436292054	2.436292054	2.436292054	2.436292054	2.436292054	2.436292054	2.436292054	2.436292054	2.436292054	2.436292054	2.436292054	2.436292054	2.436292054	2.436292054
1552991_at	2.436292054	2.436292054	2.436292054	2.436292054	2.436292054	2.436292054	2.436292054	2.436292054	2.436292054	2.436292054	2.436292054	2.436292054	2.436292054	2.436292054	2.436292054	2.436292054	2.436292054	2.436292054	2.436292054	2.436292054	2.436292054	2.436292054	2.436292054	2.436292054	2.436292054	2.436292054	2.436292054	2.436292054	2.436292054	2.436292054
1552993_at	2.436292054	2.436292054	2.4446861453	2.436292054	2.436292054	2.436292054	2.436292054	2.436292054	2.436292054	2.436292054	2.443667141	2.436292054	2.436292054	2.436292054	2.436292054	2.436292054	2.436292054	2.436292054	2.436292054	2.436292054	2.436292054	2.436292054	2.436292054	2.436292054	2.436292054	2.436292054	2.436292054	2.436369267	2.436292054	2.436292054
1552995_at	2.436292054	2.436292054	2.436292054	2.436292054	2.436292054	2.436292054	2.436292054	2.436292054	2.436292054	2.436292054	2.436292054	2.436292054	2.436292054	2.436292054	2.436292054	2.436292054	2.436292054	2.436292054	2.436292054	2.436292054	2.436292054	2.436292054	2.436292054	2.436292054	2.436292054	2.436292054	2.436292054	2.436292054	2.436292054	2.436292054
1552997_a_at	2.436292054	2.436292054	2.436292054	2.436292054	2.436292054	2.436292054	2.436292054	2.436292054	2.436292054	2.436292054	2.436292054	2.4600967691	2.436292054	2.436292054	2.436292054	2.436292054	2.436292054	2.436292054	2.436292054	2.436292054	2.436292054	2.436292054	2.436292054	2.436292054	2.436292054	2.436292054	2.436292054	2.436292054	2.436292054	2.436292054
1552998_at	2.436292054	2.436292054	2.436292054	2.436292054	2.436292054	2.436292054	2.436292054	2.436292054	2.436292054	2.436292054	2.436292054	2.436292054	2.436292054	2.436292054	2.436292054	2.436292054	2.436292054	2.436292054	2.436292054	2.436292054	2.436292054	2.436292054	2.436292054	2.436292054	2.436292054	2.436292054	2.436292054	2.436292054	2.436292054	2.436292054
1552999_a_at	2.436292054	2.436292054	2.436292054	2.4366257774	2.436292054	2.436292054	2.436292054	2.436292054	2.436292054	2.436292054	2.436292054	2.436292054	2.4689193709	2.436292054	2.449529939	2.4365084378	2.4362921109	2.4597690263	2.436292054	2.436292054	2.436292054	2.436292054	2.436292054	2.436292054	2.436292054	2.436292054	2.4379837511	2.436292054	2.436292054	2.436292054
1553002_at	2.436292054	2.436292054	2.436292054	2.436292054	2.4496616102	2.436292054	2.436292054	2.4388074333	2.436292054	2.436292054	2.4768292502	2.436292054	2.4371359859	2.4432388893	2.436292054	2.436292054	2.436292054	2.436292054	2.436292054	2.436292054	2.436292054	2.436292054	2.436292054	2.4369821338	2.436292054	2.436292054	2.4918914461	2.436292054	2.436292054	2.436292054
1553003_at	2.436292054	2.436292054	2.436292054	2.4632461721	2.436292054	2.436292054	2.436292054	2.436292054	2.436292054	2.436292054	2.436292054	2.436292054	2.436292054	2.436292054	2.436292054	2.436292054	2.436292054	2.436292054	2.436292054	2.436292054	2.436292054	2.436292054	2.436292054	2.436292054	2.437265568	2.436292054	2.436292054	2.436292054	2.436292054	2.436292054
1553004_at	2.436292054	2.436292054	2.436292054	2.436292054	2.436292054	2.436292054	2.436292054	2.436292054	2.436292054	2.436292054	2.436292054	2.4442714205	2.436292054	2.436292054	2.436292054	2.436292054	2.436292054	2.436292054	2.436292054	2.436292054	2.436292054	2.436292054	2.436292054	2.436292054	2.436292054	2.436292054	2.436292054	2.436292054	2.436292054	2.436292054
1553006_at	2.436292054	2.436292054	2.436292054	2.436292054	2.436292054	2.4388859602	2.436292054	2.436292054	2.436292054	2.436292054	2.436292054	2.436292054	2.436292054	2.436292054	2.436292054	2.436292054	2.436292054	2.436292054	2.436292054	2.436292054	2.436292054	2.436292054	2.436292054	2.436292054	2.436292054	2.436292054	2.436292054	2.436292054	2.436292054	2.436292054
1553007_a_at	2.436292054	2.436292054	2.4366081823	2.436292054	2.4492976581	2.436292054	2.436292054	2.4396170639	2.436292054	2.436292054	2.436292054	2.436292054	2.436292054	2.436292054	2.436292054	2.436292054	2.436292054	2.4423870716	2.436292054	2.436292054	2.436292054	2.436292054	2.436292054	2.436292054	2.436292054	2.436292054	2.436292054	2.436292054	2.436292054	2.436292054
1553009_s_at	2.436292054	2.436292054	2.436292054	2.436292054	2.4378483098	2.436292054	2.436292054	2.436292054	2.436292054	2.436292054	2.4364981685	2.436292054	2.436292054	2.436292054	2.436292054	2.436292054	2.436292054	2.436292054	2.436292054	2.436292054	2.436292054	2.436292054	2.436292054	2.436292054	2.436292054	2.436292054	2.4544793721	2.436292054	2.436292054	2.436292054
1553011_at	2.436292054	2.436292054	2.4363117899	2.5878823278	2.436292054	2.436292054	2.5265963777	2.436292054	2.436292054	2.436292054	2.4491279186	2.5337169456	2.4864676982	2.436292054	2.436292054	2.436292054	2.4394952014	2.5232919035	2.436292054	2.436292054	2.436292054	2.436292054	2.4706123643	2.485924264	2.436292054	2.436292054	2.436292054	2.4475478457	2.4704629925	2.436292054
1553013_at	2.436292054	2.436292054	2.436292054	2.436292054	2.436292054	2.436292054	2.436292054	2.436292054	2.436292054	2.436292054	2.436292054	2.436292054	2.436292054	2.4445651237	2.436292054	2.436292054	2.436292054	2.436292054	2.436292054	2.436292054	2.436292054	2.436292054	2.4380874427	2.436292054	2.436292054	2.436292054	2.436292054	2.436292054	2.436292054	2.436292054
1553015_a_at	2.5948099418	2.5948099418	2.5948099418	2.5948099418	2.6150731617	2.5703906379	2.5948099418	2.8034138771	2.6040049396	2.5513549091	2.5876605731	2.5948099418	2.5711541525	2.5948099418	2.6921987827	2.6506317893	2.5948099418	2.608557633	2.5948099418	2.5948099418	2.6567141833	2.6013639163	2.594855559	2.6597839147	2.5948099418	2.5948099418	2.5948099418	2.5948099418	2.5979157555	2.5948099418
1553016_at	2.4363108111	2.4363108111	2.4363108111	2.4363108111	2.4363108111	2.4363108111	2.4363108111	2.4538801049	2.4363108111	2.4363108111	2.4363108111	2.4610345053	2.4363108111	2.436292054	2.4363108111	2.4363108111	2.4363108111	2.4363108111	2.4363108111	2.4363108111	2.437086404	2.4363108111	2.4363108111	2.4363108111	2.4363108111	2.4363108111	2.4363108111	2.4705109432	2.4363108111	2.4363108111
1553019_at	2.436292054	2.436292054	2.436292054	2.436292054	2.436292054	2.436292054	2.436292054	2.436292054	2.436292054	2.436292054	2.436292054	2.436292054	2.436292054	2.436292054	2.436292054	2.436292054	2.436292054	2.436292054	2.4366934484	2.436292054	2.436292054	2.436292054	2.436292054	2.436292054	2.436292054	2.436292054	2.436292054	2.436292054	2.436292054	2.5453665059
1553020_at	2.436292054	2.4396396056	2.4378352055	2.436292054	2.436292054	2.436292054	2.436292054	2.4374352381	2.436292054	2.436292054	2.436292054	2.5799575769	2.436292054	2.436292054	2.436292054	2.4432186806	2.436292054	2.436292054	2.436292054	2.436292054	2.439104402	2.436292054	2.436292054	2.436292054	2.436292054	2.436292054	2.436292054	2.436292054	2.436292054	2.436292054
1553021_s_at	2.439691645	2.440522347	2.4508677213	2.439691645	2.439691645	2.440122143	2.439691645	2.439691645	2.439691645	2.4413834229	2.439691645	2.4401980034	2.439691645	2.4455566177	2.439691645	2.439691645	2.4433594411	2.463023224	2.439691645	2.439691645	2.4379475447	2.4414188263	2.439691645	2.439691645	2.439691645	2.439691645	2.5434566781	2.439691645	2.4439738603	2.4852695664
1553022_at	2.436292054	2.436292054	2.436292054	2.436292054	2.436292054	2.436292054	2.436292054	2.436292054	2.436292054	2.436292054	2.436292054	2.436292054	2.436292054	2.436292054	2.436292054	2.436292054	2.4369653545	2.436292054	2.436292054	2.436292054	2.436292054	2.436292054	2.436292054	2.4497638257	2.436292054	2.436292054	2.436292054	2.436292054	2.436292054	2.436292054
1553023_a_at	2.436292054	2.436292054	2.436292054	2.436292054	2.436292054	2.436292054	2.436292054	2.436292054	2.436292054	2.436292054	2.436292054	2.436292054	2.436292054	2.436292054	2.436292054	2.4728444808	2.436292054	2.436292054	2.436292054	2.436292054	2.485317003	2.436292054	2.436292054	2.436292054	2.436292054	2.436292054	2.436292054	2.436292054	2.4372939692	2.436292054
1553024_at	2.436292054	2.436292054	2.436292054	2.436292054	2.436292054	2.436292054	2.436292054	2.436292054	2.436292054	2.436292054	2.436292054	2.436292054	2.436292054	2.436292054	2.436292054	2.4381968699	2.436292054	2.436292054	2.436292054	2.436292054	2.436292054	2.436292054	2.436292054	2.436292054	2.436292054	2.436292054	2.436292054	2.436292054	2.436292054	2.436292054
1553025_at	2.436292054	2.436292054	2.436292054	2.436292054	2.436292054	2.4446040628	2.436292054	2.436292054	2.436292054	2.436292054	2.436292054	2.436292054	2.436292054	2.436292054	2.436292054	2.436292054	2.436292054	2.436292054	2.436292054	2.436292054	2.4405082822	2.436292054	2.436292054	2.436292054	2.436292054	2.436292054	2.436292054	2.4368572911	2.436292054	2.436292054
1553027_a_at	2.436292054	2.460892643	2.436292054	2.436292054	2.436292054	2.436292054	2.436292054	2.436292054	2.436292054	2.436292054	2.436292054	2.436292054	2.436292054	2.436292054	2.436292054	2.436292054	2.436292054	2.436292054	2.436292054	2.436292054	2.436292054	2.436292054	2.436292054	2.436292054	2.436292054	2.436292054	2.4759240091	2.436292054	2.436292054	2.436292054
1553028_at	2.436292054	2.436292054	2.436292054	2.436292054	2.436292054	2.436292054	2.436292054	2.436292054	2.436292054	2.436292054	2.436292054	2.436292054	2.436292054	2.436292054	2.436292054	2.436292054	2.436292054	2.436292054	2.436292054	2.436292054	2.436292054	2.436292054	2.436292054	2.436292054	2.436292054	2.436292054	2.436292054	2.436292054	2.436292054	2.436292054
1553030_a_at	2.4363098507	2.4363098507	2.4363098507	2.4480495745	2.4363098507	2.4421077162	2.5182664635	2.4363098507	2.4363098507	2.4363214915	2.4363098507	2.4363276475	2.436292054	2.4363098507	2.4363098507	2.4363098507	2.4363098507	2.4830532287	2.4363098507	2.4386717363	2.4363098507	2.5196957674	2.4363098507	2.4375297526	2.4363098507	2.4523610325	2.4363098507	2.4927737656	2.4363098507	2.4363098507
1553031_at	2.436292054	2.436292054	2.436292054	2.436292054	2.436292054	2.436292054	2.436292054	2.436292054	2.4365008593	2.436292054	2.436292054	2.436292054	2.436292054	2.436292054	2.436292054	2.436292054	2.4425246202	2.436292054	2.436292054	2.436292054	2.436292054	2.436292054	2.436292054	2.436292054	2.436292054	2.436292054	2.436292054	2.436292054	2.436292054	2.436292054
1553032_at	2.436292054	2.436292054	2.436292054	2.436292054	2.436292054	2.436292054	2.436292054	2.436292054	2.436292054	2.436292054	2.436292054	2.436292054	2.436292054	2.436292054	2.436292054	2.436292054	2.436292054	2.436292054	2.436292054	2.436292054	2.436292054	2.4477864253	2.436292054	2.436292054	2.436292054	2.436292054	2.436292054	2.436292054	2.436292054	2.436292054
1553033_at	2.436292054	2.436292054	2.436292054	2.436292054	2.436292054	2.436292054	2.436292054	2.436292054	2.436292054	2.436292054	2.436292054	2.436292054	2.436292054	2.436292054	2.436292054	2.436292054	2.436292054	2.4518557405	2.436292054	2.436292054	2.436292054	2.436292054	2.4504736727	2.436292054	2.436292054	2.436292054	2.4887318788	2.436292054	2.4523598318	2.436292054
1553034_at	2.5462511168	2.7648316443	2.5599731984	2.5576911811	2.5599731984	2.6462688193	2.5428121191	2.6048665854	2.6064252935	2.5599864361	2.792575052	2.6175701914	2.763658897	2.5599731984	2.5599731984	2.6809911815	2.5599731984	2.8340317792	2.618125302	2.69051693	2.6013032165	2.5800267605	2.5599731984	2.6443648001	2.5428121191	2.5514598469	2.6024180381	2.548489257	2.5462511168	2.5339584937
1553036_at	2.436292054	2.436292054	2.436292054	2.436292054	2.436292054	2.436292054	2.436292054	2.436292054	2.436292054	2.4363122279	2.436292054	2.436292054	2.436292054	2.436292054	2.436292054	2.436292054	2.436292054	2.436292054	2.436292054	2.436292054	2.436292054	2.436292054	2.436292054	2.436292054	2.436292054	2.436292054	2.436292054	2.4406434492	2.436292054	2.436292054
1553037_a_at	2.4400849592	2.4400849592	2.436292054	2.4400849592	2.4399793736	2.4400849592	2.4400849592	2.4400849592	2.4400849592	2.4922381253	2.4400849592	2.4436390707	2.5000654822	2.4400849592	2.4765985742	2.4400849592	2.5043888921	2.4400849592	2.4400849592	2.4400849592	2.4400849592	2.4424334605	2.451720464	2.4400849592	2.4400849592	2.4400849592	2.4400849592	2.4467297791	2.4400849592	2.4488389978
1553039_a_at	2.436292054	2.436292054	2.436292054	2.436292054	2.436292054	2.436292054	2.436292054	2.436292054	2.436292054	2.436292054	2.436292054	2.436292054	2.436292054	2.436292054	2.436292054	2.436292054	2.436292054	2.436292054	2.436292054	2.436292054	2.436292054	2.436292054	2.436292054	2.436292054	2.436292054	2.436292054	2.436292054	2.436292054	2.436292054	2.436292054
1553041_at	2.436292054	2.436292054	2.436292054	2.436292054	2.436292054	2.436292054	2.436292054	2.4384120261	2.436292054	2.436292054	2.436292054	2.4396892098	2.436292054	2.436292054	2.436292054	2.436292054	2.436292054	2.436292054	2.436292054	2.436292054	2.436292054	2.436292054	2.436292054	2.436292054	2.436896566	2.436292054	2.4363685397	2.447483479	2.436292054	2.436292054
1553042_a_at	2.436292054	2.436292054	2.436292054	2.436292054	2.4391635501	2.436292054	2.436292054	2.436292054	2.436292054	2.436292054	2.436292054	2.436292054	2.436292054	2.436292054	2.436292054	2.436292054	2.436292054	2.4723465474	2.436292054	2.436292054	2.45214365	2.436292054	2.436292054	2.436292054	2.436292054	2.436292054	2.436292054	2.436292054	2.436292054	2.436292054
1553043_a_at	7.0723844106	6.8341530375	6.0089036667	5.9347325669	7.1860025247	6.9621724845	6.9638724833	6.5397512078	6.1991507269	6.1023498028	6.8638527673	6.1125264893	6.7854956785	6.926292632	7.131199296	6.4229765244	6.4706279446	6.8307008957	6.8469723811	5.5710025052	7.0742458049	6.7610466553	6.8938024111	6.9973616683	6.5038993994	6.7984940072	6.8023163784	6.6057628252	7.2393265762	6.8025358374
1553044_at	2.436292054	2.436292054	2.436292054	2.436292054	2.436292054	2.436292054	2.436292054	2.436292054	2.436292054	2.436292054	2.436292054	2.436292054	2.436292054	2.436292054	2.436292054	2.436292054	2.436292054	2.436292054	2.436292054	2.436292054	2.436292054	2.436292054	2.436292054	2.436292054	2.436292054	2.436292054	2.436292054	2.436292054	2.436292054	2.436292054
1553045_at	2.436292054	2.436292054	2.436292054	2.436292054	2.436292054	2.4430716556	2.436292054	2.436292054	2.436292054	2.436292054	2.436292054	2.436292054	2.436292054	2.436292054	2.436292054	2.436292054	2.436292054	2.436292054	2.436292054	2.436292054	2.436292054	2.436292054	2.436292054	2.436292054	2.436292054	2.436292054	2.4363962204	2.436292054	2.436292054	2.436292054
1553046_s_at	2.4440911155	2.4390781518	2.4440911155	2.4440911155	2.4390781518	2.4440911155	2.4440911155	2.4440911155	2.4527474832	2.4440911155	2.4440911155	2.4440911155	2.4440911155	2.4440911155	2.4440911155	2.4440911155	2.4921954352	2.4440911155	2.4440911155	2.4502777056	2.4528099924	2.4440911155	2.4440911155	2.4495742347	2.4440911155	2.452413075	2.4440911155	2.4799919623	2.4440911155	2.5033153578
1553047_at	2.4382672657	2.4382672657	2.4382672657	2.4382672657	2.4382672657	2.4382672657	2.4382672657	2.4382672657	2.4382672657	2.4644904488	2.4382672657	2.4382672657	2.4382672657	2.5456110968	2.436292054	2.4382672657	2.4382672657	2.4382672657	2.4382672657	2.4382672657	2.4382672657	2.4382672657	2.4382672657	2.4382672657	2.4382672657	2.4382672657	2.4363151715	2.4382672657	2.4412369167	2.4382672657
1553048_a_at	3.0189140722	2.863513832	3.0421639857	3.1521789502	2.8670238425	2.8466734927	2.9334256986	3.0762703058	2.7412538143	2.8637612745	2.9625215385	2.9780949474	2.9412911701	2.8936689286	3.0612423799	2.9385970198	2.952729138	2.9860424919	2.867714645	2.9453177183	2.8942744156	2.9004987618	2.9371689179	2.9019117299	2.9578822555	2.8763396252	2.9738488759	2.9690021392	2.9004987618	2.8828746417
1553051_s_at	2.436292054	2.436292054	2.436292054	2.436292054	2.4453332237	2.436292054	2.436292054	2.436292054	2.436292054	2.436292054	2.436292054	2.436292054	2.436292054	2.436292054	2.436292054	2.436292054	2.436292054	2.436292054	2.436292054	2.436292054	2.5109116111	2.436292054	2.436292054	2.436292054	2.436292054	2.436292054	2.436292054	2.436292054	2.436292054	2.436292054
1553052_at	2.436292054	2.436292054	2.436292054	2.4477914106	2.436292054	2.436292054	2.436292054	2.436292054	2.436292054	2.4412287203	2.4365965098	2.436292054	2.436292054	2.436292054	2.436292054	2.436292054	2.436292054	2.436292054	2.436292054	2.436292054	2.436292054	2.436292054	2.436292054	2.436292054	2.436292054	2.436292054	2.436292054	2.436292054	2.436292054	2.4369207516
1553053_at	2.436292054	2.4744328973	2.436292054	2.4663727832	2.436292054	2.436292054	2.436292054	2.436292054	2.436292054	2.436292054	2.436292054	2.436292054	2.436292054	2.4823665589	2.436292054	2.436292054	2.436292054	2.436292054	2.436292054	2.436292054	2.436292054	2.436292054	2.436292054	2.436292054	2.436292054	2.436292054	2.436292054	2.436292054	2.436292054	2.4515918729
1553055_a_at	3.3366195476	3.4861580482	3.414560179	3.3775452163	3.1148093244	3.6182307684	2.9705057777	3.664692901	3.1528499567	3.5792865366	3.5942450014	3.3280578081	3.2396318181	3.3023087063	3.3178082228	3.5129130019	3.4890315405	3.081870234	3.067130688	3.6943232367	3.0229842173	2.9967643879	3.3023087063	3.3471697321	3.3073234782	3.3023087063	3.6456468271	3.3023087063	2.9317745562	3.5379161907
1553057_at	2.436292054	2.436292054	2.436292054	2.436292054	2.436292054	2.436292054	2.436292054	2.436292054	2.436292054	2.436292054	2.436292054	2.436292054	2.436292054	2.4625983223	2.436292054	2.4514102598	2.4364543943	2.436292054	2.436292054	2.436292054	2.436292054	2.436292054	2.436292054	2.436292054	2.436292054	2.436292054	2.436292054	2.436292054	2.436292054	2.436292054
1553058_at	2.4626297483	2.4626297483	2.4627904994	2.4626297483	2.4665089302	2.4643907341	2.4783286688	2.4869134784	2.4626297483	2.4544293043	2.4626297483	2.5023081353	2.4626297483	2.4626297483	2.4544293043	2.4544293043	2.4544293043	2.4756105684	2.4616594703	2.4777297647	2.4626297483	2.4626297483	2.4598591107	2.5040322388	2.5264653178	2.4626297483	2.4905177912	2.4626297483	2.4626297483	2.4626297483
1553059_at	2.436292054	2.436292054	2.436292054	2.436292054	2.4746900587	2.436292054	2.436292054	2.436292054	2.436292054	2.436292054	2.436292054	2.4383862347	2.436292054	2.436292054	2.436292054	2.436292054	2.436292054	2.436292054	2.4534924013	2.436292054	2.436292054	2.436292054	2.436292054	2.436292054	2.436292054	2.436292054	2.436292054	2.436292054	2.436292054	2.436292054
1553060_at	2.4373846243	2.4402125486	2.436292054	2.436292054	2.436292054	2.436292054	2.436292054	2.436292054	2.436292054	2.436292054	2.436292054	2.436292054	2.436292054	2.436292054	2.436292054	2.436292054	2.436292054	2.436292054	2.4678491903	2.436292054	2.436292054	2.436292054	2.436292054	2.436292054	2.436292054	2.436292054	2.4369321806	2.436292054	2.436292054	2.436292054
1553061_at	2.436292054	2.4370905513	2.436292054	2.4382416074	2.436292054	2.436292054	2.5492571497	2.436292054	2.436292054	2.436292054	2.436292054	2.436292054	2.436292054	2.436292054	2.43877085	2.436292054	2.436292054	2.436292054	2.436292054	2.436292054	2.436292054	2.436292054	2.436292054	2.436292054	2.436292054	2.436292054	2.436292054	2.436292054	2.436292054	2.436292054
1553062_at	2.4434066681	2.4451486778	2.4434066681	2.4434066681	2.4434066681	2.4434066681	2.4434066681	2.4458674139	2.4434066681	2.4434066681	2.4434066681	2.4434066681	2.4589861986	2.4434066681	2.4952898348	2.4434066681	2.4600916399	2.4434066681	2.5005555638	2.4434066681	2.4520724167	2.4434066681	2.4434066681	2.4434066681	2.4434066681	2.4434066681	2.4434066681	2.4434066681	2.4385982642	2.4434066681
1553063_at	2.4431630562	2.4431630562	2.4431630562	2.4431630562	2.4559030954	2.4431630562	2.4446715766	2.455979032	2.4431630562	2.4800248968	2.4988089678	2.4431630562	2.4431630562	2.4431630562	2.4431630562	2.4431630562	2.476875242	2.4431630562	2.4979763539	2.4431630562	2.4439544842	2.4431630562	2.4433452755	2.4431630562	2.4431630562	2.4431630562	2.4431630562	2.4431630562	2.4878283595	2.4431630562
1553064_at	2.436292054	2.436292054	2.436292054	2.436292054	2.436292054	2.436292054	2.436292054	2.436292054	2.436292054	2.436292054	2.436292054	2.436292054	2.436292054	2.436292054	2.4369326495	2.436292054	2.436292054	2.4901097409	2.4494612256	2.436292054	2.436292054	2.436292054	2.436292054	2.4913657309	2.436292054	2.436292054	2.436292054	2.436292054	2.5067791889	2.436292054
1553066_at	2.436292054	2.436292054	2.436292054	2.436292054	2.436292054	2.436292054	2.436292054	2.436292054	2.436292054	2.436292054	2.436292054	2.4363480234	2.436292054	2.436292054	2.436292054	2.436292054	2.436292054	2.436292054	2.436292054	2.436292054	2.436292054	2.436292054	2.436292054	2.436292054	2.436292054	2.436292054	2.436292054	2.436292054	2.436292054	2.436292054
1553067_a_at	2.436292054	2.436292054	2.436292054	2.436292054	2.436292054	2.436292054	2.436292054	2.436292054	2.4367265573	2.436292054	2.4741489235	2.436292054	2.436292054	2.436292054	2.436292054	2.436292054	2.4363355265	2.436292054	2.436292054	2.436292054	2.436292054	2.436292054	2.436292054	2.4365026115	2.436292054	2.436292054	2.436292054	2.436292054	2.436292054	2.436292054
1553069_at	2.436292054	2.436292054	2.436292054	2.436292054	2.436292054	2.436292054	2.436292054	2.436292054	2.436292054	2.436292054	2.436292054	2.436292054	2.436292054	2.436292054	2.436292054	2.436292054	2.436292054	2.436292054	2.436292054	2.436292054	2.436292054	2.436292054	2.436292054	2.436292054	2.436292054	2.436292054	2.436292054	2.436292054	2.436292054	2.436292054
1553070_a_at	2.436292054	2.436292054	2.436292054	2.436292054	2.436292054	2.436292054	2.436292054	2.436292054	2.436292054	2.436292054	2.436292054	2.436292054	2.436292054	2.436292054	2.436292054	2.436292054	2.436292054	2.436292054	2.436292054	2.436292054	2.436292054	2.436292054	2.436292054	2.436292054	2.436292054	2.436292054	2.436292054	2.436292054	2.436292054	2.436292054
1553071_a_at	2.4399164563	2.4399164563	2.4399164563	2.4445468186	2.4399164563	2.4399164563	2.4453374647	2.4715161004	2.439193476	2.4399164563	2.4399164563	2.4399164563	2.4399164563	2.4420840623	2.4399164563	2.4399164563	2.4399164563	2.4399164563	2.4399164563	2.4399164563	2.4396416485	2.4399164563	2.436292054	2.4399164563	2.4399164563	2.4399164563	2.4399164563	2.4399164563	2.4399164563	2.4399164563
1553072_at	2.436292054	2.4921416408	2.436292054	2.436292054	2.4461696163	2.436292054	2.4398128246	2.436292054	2.436292054	2.436292054	2.436292054	2.436292054	2.436292054	2.4582863936	2.436292054	2.436292054	2.436292054	2.436292054	2.436292054	2.4652625526	2.436292054	2.436292054	2.436292054	2.436292054	2.436292054	2.436292054	2.436292054	2.436292054	2.436292054	2.436292054
1553074_at	2.436292054	2.436292054	2.436292054	2.436292054	2.436292054	2.436292054	2.4450542686	2.436292054	2.4405277744	2.436292054	2.436292054	2.436292054	2.436292054	2.436292054	2.436292054	2.436292054	2.436292054	2.436292054	2.436292054	2.436292054	2.436292054	2.436292054	2.436292054	2.436292054	2.436292054	2.436292054	2.436292054	2.436292054	2.436292054	2.436292054
1553075_a_at	2.436292054	2.436292054	2.436292054	2.436292054	2.436292054	2.4414298265	2.450577015	2.436292054	2.436292054	2.436292054	2.436292054	2.4363707272	2.4369977744	2.436292054	2.436292054	2.436292054	2.436292054	2.436292054	2.436292054	2.436292054	2.436292054	2.436292054	2.436292054	2.436292054	2.4365714318	2.436292054	2.436292054	2.436292054	2.4510884227	2.436292054
1553076_at	2.436292054	2.436292054	2.436292054	2.436292054	2.436292054	2.4623385962	2.436292054	2.436292054	2.436292054	2.436292054	2.436292054	2.436292054	2.4446718925	2.436292054	2.436292054	2.436292054	2.436292054	2.436292054	2.436292054	2.436292054	2.436292054	2.436292054	2.436292054	2.436292054	2.436292054	2.436292054	2.436292054	2.436292054	2.436292054	2.436292054
1553077_at	2.436292054	2.436292054	2.436292054	2.4710448825	2.436292054	2.436292054	2.436292054	2.436292054	2.436292054	2.436292054	2.436292054	2.436292054	2.436292054	2.436292054	2.436292054	2.436292054	2.4457001248	2.436292054	2.436292054	2.436292054	2.4625926565	2.436292054	2.436292054	2.436292054	2.436292054	2.436292054	2.436292054	2.436292054	2.436292054	2.436292054
1553078_at	2.436292054	2.4403184648	2.436292054	2.436292054	2.436292054	2.436292054	2.436292054	2.436292054	2.436292054	2.436292054	2.4596835285	2.436292054	2.436292054	2.436292054	2.436292054	2.436292054	2.436292054	2.436292054	2.436292054	2.4375722812	2.436292054	2.436292054	2.436292054	2.436292054	2.4519398229	2.436292054	2.436292054	2.436292054	2.436292054	2.436292054
1553079_at	2.436292054	2.4768650373	2.436292054	2.436292054	2.436292054	2.436292054	2.436292054	2.4698617192	2.436292054	2.436292054	2.436292054	2.436292054	2.436292054	2.436292054	2.436292054	2.436292054	2.436292054	2.436292054	2.436292054	2.436292054	2.436292054	2.4427460428	2.436292054	2.4375957317	2.436292054	2.436292054	2.436292054	2.436292054	2.436292054	2.436292054
1553080_at	2.436292054	2.436292054	2.436292054	2.436292054	2.436292054	2.436292054	2.436292054	2.436292054	2.436292054	2.436292054	2.436292054	2.436292054	2.436292054	2.4735540691	2.436292054	2.436292054	2.4363180786	2.436292054	2.4691544222	2.4444916604	2.436292054	2.4383350579	2.4363416051	2.436292054	2.5144836106	2.436292054	2.4936127802	2.436292054	2.436292054	2.436292054
1553081_at	2.4371051803	2.4371051803	2.436292054	2.4404263329	2.4371051803	2.436292054	2.4376667792	2.4371051803	2.4398763489	2.4371051803	2.4371051803	2.4559349381	2.4371051803	2.4371051803	2.4885509396	2.4371051803	2.4533373216	2.4371051803	2.4371051803	2.4371051803	2.4371051803	2.4371051803	2.4371051803	2.4371051803	2.4371051803	2.4371051803	2.4371051803	2.4371051803	2.4480576718	2.4371051803
1553082_at	2.4444621287	2.436292054	2.4759111809	2.436292054	2.436292054	2.436292054	2.4508411118	2.436292054	2.4524146318	2.436292054	2.436292054	2.436292054	2.4715518508	2.436292054	2.436292054	2.436292054	2.436292054	2.436292054	2.4768384013	2.436292054	2.5081957434	2.436292054	2.436292054	2.436292054	2.4819489066	2.436292054	2.436292054	2.436292054	2.436292054	2.436292054
1553083_at	2.436292054	2.436292054	2.436292054	2.436292054	2.436292054	2.5067900773	2.436292054	2.436292054	2.436292054	2.436292054	2.436292054	2.4438065597	2.436292054	2.436292054	2.436292054	2.436292054	2.4374797722	2.436292054	2.436292054	2.436292054	2.4425671342	2.436292054	2.436292054	2.436292054	2.436292054	2.4375533302	2.436292054	2.436292054	2.436292054	2.436292054
1553084_at	2.436292054	2.436292054	2.436292054	2.436292054	2.4365404029	2.436292054	2.436292054	2.4711780293	2.436292054	2.436292054	2.436292054	2.436292054	2.436292054	2.436292054	2.502158855	2.4554125906	2.436292054	2.5627870674	2.436292054	2.436292054	2.436292054	2.436292054	2.436292054	2.436292054	2.4466464826	2.436292054	2.436292054	2.436292054	2.436292054	2.436292054
1553086_at	2.436292054	2.436292054	2.436292054	2.436292054	2.436292054	2.436292054	2.436292054	2.436292054	2.436292054	2.436292054	2.436292054	2.436292054	2.4366000692	2.436292054	2.436292054	2.436292054	2.436292054	2.436292054	2.436292054	2.436292054	2.436292054	2.436292054	2.436292054	2.436292054	2.4605895166	2.436292054	2.436292054	2.436292054	2.436292054	2.436292054
1553087_at	2.436292054	2.436292054	2.436292054	2.436292054	2.436292054	2.436292054	2.436292054	2.436292054	2.436292054	2.436292054	2.436292054	2.436292054	2.436292054	2.436292054	2.436292054	2.436292054	2.436292054	2.4369885969	2.436292054	2.436292054	2.4407491397	2.54927757	2.436292054	2.436292054	2.436292054	2.436292054	2.436292054	2.436292054	2.436292054	2.4477814754
1553088_a_at	2.44738662	2.436292054	2.436292054	2.436292054	2.436292054	2.436292054	2.436292054	2.4591941373	2.436292054	2.4680180281	2.436292054	2.436292054	2.4395171214	2.436292054	2.436292054	2.436292054	2.436292054	2.4784249833	2.436292054	2.436292054	2.436292054	2.436292054	2.436292054	2.436292054	2.436292054	2.5049883063	2.436292054	2.436292054	2.436292054	2.436292054
1553089_a_at	2.436292054	2.436292054	2.436292054	2.436292054	2.4728159727	2.436292054	2.436292054	2.436292054	2.436292054	2.436292054	2.436292054	2.4562900806	2.436292054	2.436292054	2.4374636569	2.436292054	2.436292054	2.4365369228	2.436292054	2.436292054	2.436292054	2.436292054	2.436292054	2.436292054	2.436292054	2.436292054	2.4416464221	2.4374921201	2.436292054	2.436292054
1553093_a_at	2.436292054	2.436292054	2.436292054	2.436292054	2.4468929476	2.436292054	2.436292054	2.436292054	2.4370500487	2.436292054	2.436292054	2.436292054	2.436292054	2.436292054	2.436292054	2.436292054	2.4383738068	2.436292054	2.436292054	2.436292054	2.436292054	2.436292054	2.436292054	2.436292054	2.436292054	2.436292054	2.436292054	2.436292054	2.436292054	2.436292054
1553094_at	2.4590244617	2.4630722299	2.4590244617	2.4383710631	2.4590244617	2.4590244617	2.4590244617	2.4590244617	2.4755318978	2.4590244617	2.4590244617	2.4725602634	2.4444471858	2.4596542657	2.4590244617	2.4590244617	2.4679618931	2.4444471858	2.5475368494	2.4590244617	2.5605798006	2.5404158454	2.4590244617	2.5534923266	2.4590244617	2.4590244617	2.5223897323	2.4590244617	2.5884254465	2.4590244617
1553096_s_at	3.1016185875	3.2096761742	2.9608988557	3.2623969714	3.1459199876	3.1994304009	3.0565511324	3.1476754282	3.1835139066	3.1126068282	3.155553723	3.4102178876	3.1024716403	3.1320545197	3.0800243762	3.1459199876	3.2774932349	3.0977123565	3.133365286	3.244121915	2.994334198	3.1996954623	3.1924623411	3.1620087346	3.5409969376	3.0621320579	3.2052143475	3.1938795776	3.0908491544	3.0964301359
1553099_at	3.905221148	4.0668222443	4.2423177835	4.1629140685	4.1596609587	3.700634546	3.6239287104	4.034646275	4.0944965893	3.9083143424	3.7937953331	4.1662941369	4.2230266298	4.0007387409	3.9866935304	4.0276047516	3.9663952523	3.7086524774	3.7332252336	3.7633995222	3.9198498711	3.9530103931	3.8413650767	3.9795752106	4.0398110139	4.1135508471	3.815053194	3.9729695788	4.2648507002	4.0018440097
1553101_a_at	3.8928809939	3.3293317425	4.4063682868	3.8802999764	4.4274394687	4.1648683136	4.3233144238	3.8855776896	3.8308094154	4.0279278787	4.2850847091	4.2935773824	4.1103361351	3.3832083665	4.3661287398	3.4380545878	4.3248572578	4.1087045158	3.801334513	4.3352217209	3.1853954903	4.0808067317	3.9872892336	4.0550641676	3.7697874947	3.8493979335	4.106331544	4.0326443016	2.8817234988	4.3674369894
1553102_a_at	7.0660220911	6.9582580438	7.0778186519	7.0754506884	7.0529243312	7.2819254926	7.3736728819	6.9355738426	6.6492677509	7.3493994894	7.4064302075	7.1842927391	7.339934043	6.7384624016	6.9531396921	7.0517625765	7.1378606751	7.2953226354	7.0969664627	7.0838798141	6.7026612159	7.2488600973	7.2284066223	6.9940206781	6.9910305287	7.1997704901	6.9816683221	6.756692353	6.829802994	7.140349624
1553103_at	6.2420346258	6.1578066605	6.3953765691	6.4388077515	5.9563846627	6.1612828581	6.1896735763	6.1744537111	6.2913622929	6.0585305863	6.116248485	6.182734268	6.2806505828	6.2538045874	6.0924264471	6.2791125892	6.1801235589	5.8626490962	6.1457209271	6.3429304146	6.1899252366	6.1034746152	6.1546579792	6.2019661427	6.2235634618	6.0762599953	6.2096530757	6.1769957595	6.4553878071	6.2572579994
1553105_s_at	2.4402771593	2.4450168207	2.436292054	2.436292054	2.436292054	2.436292054	2.436292054	2.436292054	2.4400895509	2.436292054	2.436292054	2.436292054	2.436292054	2.436292054	2.436292054	2.436292054	2.436292054	2.436292054	2.436292054	2.4848452373	2.436292054	2.436292054	2.436292054	2.436292054	2.436292054	2.436292054	2.4592365729	2.4563292446	2.436292054	2.436292054
1553106_at	4.6630240981	3.9599352309	5.2588989906	5.421963777	4.6128684521	5.3052466172	5.0824914757	4.4099542517	3.422073482	4.3595662858	5.3758941699	5.4916159248	5.2324316548	4.207443575	4.761399947	5.2163669094	4.4018772514	5.1014519953	4.3733937484	4.2220360351	3.4027229112	4.2135103274	4.7914754485	5.0186109944	4.4297191399	4.8470273793	5.7901850109	3.9522766107	3.3661240757	5.7082213603
1553107_s_at	3.5501475702	3.9951436883	3.4176485671	3.5536626482	3.532241144	3.4580627826	3.5307769027	3.6884214884	2.4595651261	3.5643007623	3.7002542274	3.5672272723	3.5276216645	3.7308856523	3.628895676	4.0058769804	3.528726066	3.4541462203	3.7379984473	3.4776861	3.5568163218	3.0667124225	3.6145156135	3.4329979022	3.4728081279	3.495430014	3.9385092146	3.3201139323	3.3260776878	3.6661300628
1553108_at	2.5920707416	2.5776610892	2.5776610892	2.5776610892	2.7594223218	2.6858502742	2.7044441318	2.7624930135	2.6869495984	2.5769122177	2.7501938916	2.6659705743	2.5776610892	2.5196628435	2.5776610892	2.7870182549	2.502953038	2.5570763302	2.6540181785	2.5570763302	2.5776610892	2.436292054	2.5776610892	2.6703697464	2.6068917184	2.5776610892	2.5776610892	2.6740178824	2.5196628435	2.6476947507
1553111_a_at	3.612208107	3.5863426005	3.7591976737	3.9688302493	3.569134919	3.54029591	3.6106718986	3.7390766721	3.6937585461	3.6358333876	3.9746626429	3.7727784579	3.7760564504	3.8337717437	3.6235530972	3.6512789066	3.5485748237	3.7432695228	3.9596017165	3.66356258	3.6219787808	3.5866165641	3.6904387815	3.7985199683	3.8250470928	3.7047466742	3.5547276693	3.706444914	3.5488689299	3.6876836767
1553112_s_at	2.544948242	2.4764611192	2.6502910069	2.5995844547	2.6301702056	2.5131061559	2.5270854513	2.5003392377	2.5416212911	2.5593352184	2.5405851958	2.5285217974	2.6434453911	2.4908967083	2.6403546334	2.498537662	2.5857670798	2.5642086555	2.498537662	2.4913281513	2.4885302964	2.5003392377	2.5281995976	2.6650645365	2.498537662	2.5097914198	2.5181713114	2.5314156333	2.5077920956	2.5922756151
1553113_s_at	4.7738013596	4.6075074204	4.6857379318	4.6311252377	4.4720457999	4.5090180208	4.6311252377	4.745433799	5.4140763663	4.6663275763	4.3219324722	4.7284175097	4.6311252377	4.6160175133	4.6591680352	4.7270390295	4.442665886	4.6319358776	4.7237561677	4.6920485875	4.7313873134	4.5947438047	4.3196161999	5.0746646818	4.7422486238	4.5218978686	4.6160175133	4.7507826151	4.5367097201	4.7662756162
1553114_a_at	2.4685513125	2.4685513125	2.4685513125	2.4685513125	2.4685513125	2.5388625841	2.4685513125	2.4841939797	2.4673985977	2.4685513125	2.4685513125	2.4685513125	2.4763497566	2.4685513125	2.4685513125	2.5153154132	2.436292054	2.4876221011	2.4685513125	2.469295253	2.4685513125	2.4685513125	2.4685513125	2.4685513125	2.4685513125	2.4685513125	2.4685513125	2.5349524174	2.4685513125	2.4686256807
1553115_at	2.436292054	2.436292054	2.436292054	2.436292054	2.436292054	2.436292054	2.436292054	2.436292054	2.436292054	2.436292054	2.436292054	2.436292054	2.436292054	2.436292054	2.436292054	2.436292054	2.436292054	2.436292054	2.436292054	2.436292054	2.436292054	2.4404299925	2.436292054	2.436292054	2.436292054	2.436292054	2.4363262096	2.436292054	2.4641846055	2.4369966227
1553117_a_at	4.5157408621	3.5062384044	5.0742478317	5.2855268678	4.9689085345	5.2328541137	5.3645860511	4.9035969157	5.5301569854	5.2101807362	4.747340188	4.9031670655	5.1390438757	3.3636318908	4.9118807746	4.1475665592	5.159074735	4.7599535977	4.3065696994	4.8556120934	3.5665079198	4.9773376234	4.7667921514	4.8505520437	4.1549366194	5.250592392	4.7757769218	5.1168667906	3.1237309318	5.3245859218
1553118_at	4.6762066493	3.4820311919	3.7740146353	5.1670740097	4.1938774827	4.9996414267	4.4471668289	4.3043239258	5.0171777013	4.953992778	4.4314930269	5.1554953805	4.7079175243	3.800178014	4.9328960332	4.7048980493	4.3886622906	5.0263905729	4.041495773	4.5495688187	4.3017565541	3.8198380721	4.6648845827	4.6120781425	3.8157838414	4.4653105625	4.8494543711	5.1535214827	4.2671494516	4.782105596
1553120_at	2.436292054	2.436292054	2.436292054	2.436292054	2.436292054	2.4377737921	2.436292054	2.436292054	2.436292054	2.436292054	2.436292054	2.436292054	2.436292054	2.436292054	2.436292054	2.436292054	2.436292054	2.436292054	2.436292054	2.436292054	2.436292054	2.4367466813	2.436292054	2.436292054	2.436292054	2.436292054	2.436292054	2.436292054	2.436292054	2.436292054
1553122_s_at	3.1290756643	3.0723438867	3.8575465575	4.1798080565	3.3616137589	3.8249735194	2.93756664	3.4404346336	2.4517873126	3.1699004121	3.9255538532	3.9221146278	3.7307375926	3.0019954182	3.4962991434	3.2907718048	3.7094565264	3.4672566193	3.0385630564	3.0513154343	2.4470082393	2.7101826264	4.0102149285	3.3705525773	3.1889243131	3.0191186851	4.0881287385	2.9997937548	2.5133765648	3.8630402329
1553123_at	2.436292054	2.436292054	2.436292054	2.436292054	2.436292054	2.436292054	2.436292054	2.5209977634	2.436292054	2.4362961446	2.436292054	2.436292054	2.436292054	2.4366841509	2.436292054	2.436292054	2.4362928286	2.4540625546	2.436292054	2.436292054	2.4826640961	2.436292054	2.436292054	2.436292054	2.436292054	2.436292054	2.436292054	2.436292054	2.436292054	2.436292054
1553125_x_at	2.436292054	2.436292054	2.436292054	2.436292054	2.4371747707	2.4363015442	2.4378959328	2.436292054	2.436292054	2.436292054	2.436292054	2.436292054	2.436292054	2.436292054	2.436292054	2.4375741531	2.4822132425	2.5545069569	2.436292054	2.436292054	2.436292054	2.4835821874	2.449024849	2.436292054	2.436292054	2.436292054	2.436292054	2.436292054	2.436292054	2.436292054
1553126_a_at	2.436292054	2.436292054	2.436292054	2.436292054	2.436292054	2.436292054	2.4603859793	2.436292054	2.436292054	2.436292054	2.436292054	2.436292054	2.436292054	2.436292054	2.436292054	2.436292054	2.4363461357	2.436292054	2.436292054	2.436292054	2.4636843573	2.436292054	2.436292054	2.436292054	2.436292054	2.436292054	2.436292054	2.436292054	2.436292054	2.436292054
1553127_a_at	2.436292054	2.436292054	2.436292054	2.4517641637	2.436292054	2.436292054	2.4671287394	2.436292054	2.436292054	2.436292054	2.436292054	2.4529950833	2.436292054	2.436292054	2.436292054	2.436292054	2.4363299161	2.436292054	2.436292054	2.4581871606	2.436292054	2.4383738068	2.438974645	2.436292054	2.436292054	2.436292054	2.436292054	2.436292054	2.436292054	2.4497485583
1553129_at	2.4427241103	2.436292054	2.436292054	2.436292054	2.436292054	2.436292054	2.436292054	2.436292054	2.4365204623	2.436292054	2.436292054	2.436292054	2.436292054	2.4368629241	2.436292054	2.436292054	2.436292054	2.4364102998	2.4406727219	2.436292054	2.436292054	2.4364370009	2.436292054	2.436292054	2.436292054	2.436292054	2.436292054	2.436292054	2.436292054	2.436292054
1553130_at	2.438645461	2.438645461	2.438645461	2.438645461	2.5061661446	2.438645461	2.4582514645	2.441281223	2.4382320076	2.4382320076	2.438645461	2.438645461	2.4625965078	2.438645461	2.438645461	2.4382320076	2.438645461	2.4400571554	2.5158427578	2.438645461	2.5176828501	2.438645461	2.438645461	2.4500248152	2.438645461	2.438645461	2.438645461	2.438645461	2.438645461	2.438645461
1553131_a_at	2.436292054	2.436292054	2.436292054	2.436292054	2.4366111588	2.436292054	2.436292054	2.436292054	2.436292054	2.4653912671	2.436292054	2.436292054	2.436292054	2.436292054	2.436292054	2.436292054	2.436292054	2.436292054	2.4819350495	2.436292054	2.436292054	2.5074734912	2.436292054	2.4467345826	2.436292054	2.436292054	2.436292054	2.436292054	2.436292054	2.436292054
1553132_a_at	5.0436588155	4.9882796664	5.5242777056	5.7646866058	4.8373393447	5.4602899504	5.6234242808	5.6921607781	5.8765224094	5.6932654469	5.3295786604	4.9820129033	5.140047107	5.1332579255	5.4228310147	5.6257962227	5.4681914127	5.067678434	4.8861404717	5.9505394049	5.0548045413	4.719242626	5.2888952082	5.5772988183	5.47448808	5.1464674166	4.9878446461	6.0923462367	5.0400142125	5.297715042
1553133_at	4.3527096246	4.9604554203	4.3066685569	3.8870398544	4.6259326481	4.4435332455	4.0647931303	4.4582149575	4.3092963171	4.3092963171	4.299921718	4.3414022262	4.6090774576	4.4723350051	4.445828703	3.3330740746	4.3092963171	4.3092963171	4.7190414922	2.8525124351	4.6004030557	4.3040407968	4.38752185	4.7862241192	4.2489422538	4.3261386928	4.4299777655	3.7575672538	4.695454997	3.7564409995
1553134_s_at	2.4622696366	2.5087371053	2.4540678715	2.4544263196	2.4713989976	2.4684349798	2.4529148795	2.4544263196	2.4553127033	2.4544263196	2.4529148795	2.4544263196	2.4544263196	2.4544263196	2.465422166	2.4544263196	2.5058411318	2.4631447381	2.4544263196	2.4544263196	2.4529148795	2.4690768995	2.4549943591	2.5684694729	2.4529148795	2.4544263196	2.4604282278	2.4544263196	2.4544263196	2.4569006956
1553136_at	2.4759420665	2.4759420665	2.4759420665	2.4759420665	2.4759420665	2.4759420665	2.4759420665	2.4687544685	2.4759420665	2.4908990892	2.4759420665	2.4759420665	2.4759420665	2.4759420665	2.4759420665	2.500943045	2.46980217	2.4759420665	2.4759420665	2.5215597773	2.4911853785	2.4759420665	2.4759420665	2.4759420665	2.4759420665	2.4759420665	2.4759420665	2.4751531128	2.4759420665	2.4759420665
1553137_s_at	2.4411530099	2.4710634035	2.4411530099	2.4411530099	2.4411530099	2.4411530099	2.4971100328	2.4410765188	2.4410765188	2.4411530099	2.4411530099	2.4411530099	2.4411530099	2.4411530099	2.4541220971	2.4414500973	2.4411530099	2.4411530099	2.4411530099	2.4707611549	2.4914085158	2.4538775315	2.4468642062	2.4411530099	2.4411530099	2.4411530099	2.6003104407	2.4411530099	2.4411530099	2.4411530099
1553138_a_at	2.5817058145	2.509505142	2.509505142	2.5415019701	2.5815455737	2.6089817201	2.5420080988	2.5113641172	2.560620307	2.5457631053	2.6489608252	2.5271793783	2.503963629	2.5521567541	2.509505142	2.509505142	2.4943377805	2.4943377805	2.4943377805	2.5205001478	2.5062719567	2.5230771598	2.5174573568	2.5682265238	2.5125289253	2.492188968	2.540917801	2.4981462065	2.4943377805	2.509505142
1553139_s_at	2.436292054	2.436292054	2.436292054	2.436292054	2.436292054	2.436292054	2.436292054	2.436292054	2.436292054	2.436292054	2.436292054	2.436292054	2.436292054	2.436292054	2.436292054	2.4685808957	2.436292054	2.436292054	2.436292054	2.436292054	2.436292054	2.436292054	2.436292054	2.436292054	2.436292054	2.436292054	2.436292054	2.436292054	2.436292054	2.436292054
1553140_at	2.436292054	2.436292054	2.436292054	2.4517004687	2.4391792159	2.436292054	2.436292054	2.436292054	2.436292054	2.4948495382	2.436292054	2.436292054	2.4384901858	2.4494860679	2.436292054	2.436292054	2.436292054	2.443803631	2.436292054	2.436292054	2.436292054	2.4512856443	2.436292054	2.436292054	2.436292054	2.436292054	2.436292054	2.436292054	2.4508172334	2.436292054
1553141_at	2.436292054	2.436292054	2.4555238797	2.436292054	2.5247285651	2.436292054	2.4600692942	2.467682037	2.436292054	2.436292054	2.436292054	2.4910471215	2.436292054	2.4921269786	2.4809441277	2.436292054	2.436292054	2.436292054	2.436292054	2.436292054	2.5382346829	2.436292054	2.4462929541	2.4552759639	2.436292054	2.436292054	2.436292054	2.436292054	2.436292054	2.436292054
1553142_at	2.5479464123	2.5507858152	2.4793421831	2.4793421831	2.5023386809	2.5958248298	2.6215929684	2.4793421831	2.4793421831	2.5598548377	2.4944596123	2.4793421831	2.4793421831	2.4793421831	2.5250572339	2.4793421831	2.4793421831	2.4774072664	2.4793421831	2.5194888052	2.4882682966	2.4793421831	2.4793421831	2.6196643596	2.4842559392	2.4793421831	2.5108021664	2.4793421831	2.4793421831	2.6407397136
1553145_at	4.1391363643	3.8031035974	3.6679519201	4.3636201233	3.3667800772	3.8456891278	3.829601014	3.8178797293	4.5552237892	3.9093322682	3.6067105519	4.159881092	3.9474769248	3.8341000228	3.7981146446	4.2123814931	3.8039452119	3.9783692533	4.257721584	3.6059623492	4.0468113014	4.1318524268	3.7657968288	3.823356831	4.1719847172	4.155377321	3.9298890573	3.9815344438	3.9043678562	3.6614202947
1553146_at	2.436292054	2.436292054	2.436292054	2.436292054	2.436292054	2.436292054	2.4919874172	2.436292054	2.436292054	2.436292054	2.436292054	2.4392684728	2.436292054	2.436292054	2.436292054	2.5588585112	2.436292054	2.436292054	2.436292054	2.436292054	2.4475435709	2.436292054	2.4364792506	2.436292054	2.436292054	2.436292054	2.436292054	2.436292054	2.436292054	2.436292054
1553147_at	2.436292054	2.436292054	2.436292054	2.436292054	2.436292054	2.436292054	2.436292054	2.4376076761	2.436292054	2.436292054	2.4758625378	2.436292054	2.436292054	2.4388867201	2.436292054	2.436292054	2.436292054	2.436292054	2.436292054	2.436292054	2.436292054	2.436292054	2.4401626804	2.436292054	2.436292054	2.436292054	2.436292054	2.436292054	2.4401715692	2.436292054
1553148_a_at	2.8874410331	2.8554576808	2.9049932871	2.9473582517	3.0337645255	2.9192361952	2.8554576808	2.8615253992	2.8554576808	2.8587040505	2.8554576808	2.8554576808	2.8461478096	2.8554576808	2.9015096487	2.8224061659	2.7822563249	2.8982143504	2.8742761586	2.8063056797	2.8554576808	2.900781815	2.8189813806	2.8286071922	2.8554576808	2.9321654102	2.8323195756	2.8554576808	2.8554576808	2.8286071922
1553150_at	2.4452414067	2.4363690578	2.4363690578	2.4421849213	2.4817826978	2.4455695058	2.4367120929	2.4363690578	2.4363690578	2.4363690578	2.4363690578	2.5105070631	2.4363690578	2.4363690578	2.4512383985	2.4363690578	2.4363690578	2.5312451209	2.4363690578	2.4363690578	2.4363690578	2.465662983	2.4363690578	2.4363690578	2.4789170111	2.4841551065	2.5793872302	2.436292054	2.4363690578	2.4363690578
1553151_at	2.436292054	2.436292054	2.436292054	2.436292054	2.436292054	2.436292054	2.436292054	2.436292054	2.436292054	2.436292054	2.436292054	2.436292054	2.436292054	2.436292054	2.436292054	2.436292054	2.436292054	2.436292054	2.5115376131	2.436292054	2.436292054	2.436292054	2.436292054	2.436292054	2.4607415605	2.436292054	2.436292054	2.436292054	2.4862932809	2.4504128624
1553153_at	2.436292054	2.436292054	2.436292054	2.4538345464	2.436292054	2.4387549322	2.4825405368	2.436292054	2.436292054	2.4395881642	2.436292054	2.436292054	2.436292054	2.436292054	2.436292054	2.436292054	2.436292054	2.436292054	2.436292054	2.441718355	2.436292054	2.436292054	2.436292054	2.436292054	2.436292054	2.4612514291	2.436292054	2.436292054	2.436292054	2.436292054
1553155_x_at	2.4375289619	2.46705025	2.4493099929	2.4373421016	2.436292054	2.437337001	2.4391151596	2.441864917	2.4373421016	2.4373802823	2.4374737124	2.4685553919	2.4921469611	2.4438028857	2.4373802823	2.4550475882	2.4374737124	2.5072380781	2.450266764	2.4374737124	2.4373421016	2.4387215386	2.4375289619	2.4379241686	2.4375289619	2.4379713466	2.4373802823	2.4782481181	2.4477280565	2.4416890519
1553156_at	2.4597107513	2.4631431404	2.4597107513	2.4647048175	2.436292054	2.5250134332	2.4594702785	2.4597107513	2.4896058309	2.5312209316	2.5643534825	2.4594702785	2.4597107513	2.4594702785	2.4597107513	2.4821543546	2.4597107513	2.4597107513	2.4597107513	2.4597107513	2.4597107513	2.4597107513	2.4724921079	2.4597107513	2.4594702785	2.4597107513	2.4597107513	2.4597107513	2.5426787908	2.4597107513
1553157_at	2.4367593503	2.4618787312	2.4373851507	2.4367593503	2.4478870464	2.4367593503	2.4441494195	2.4367593503	2.4367593503	2.4367593503	2.4367593503	2.4367593503	2.4367593503	2.4372266467	2.4367593503	2.4367593503	2.4367593503	2.4370430574	2.4737640756	2.4541445799	2.4399744069	2.4367593503	2.4659361045	2.4367593503	2.4377076093	2.4367593503	2.436292054	2.4367593503	2.4367593503	2.4460649578
1553158_at	2.5442626077	2.5856753471	2.6127471324	2.6730184844	2.6593298629	2.6127471324	2.789005287	2.5752385267	2.5442626077	2.6067871156	2.8705900273	2.6159289282	2.8851609456	2.5523128486	2.6532147061	2.6076607834	2.5734636861	3.0899689956	2.6127471324	2.6227474033	2.5442626077	2.6389987922	2.8579748254	2.6081786484	2.6067871156	2.7362044538	2.6127471324	2.6125722253	2.5515655871	2.6126626269
1553159_at	2.436292054	2.4382070671	2.436292054	2.436292054	2.436292054	2.436292054	2.436292054	2.436292054	2.4451831859	2.436292054	2.436292054	2.4517650706	2.436292054	2.4457692827	2.436292054	2.436292054	2.436292054	2.436292054	2.4586866267	2.436292054	2.436292054	2.436292054	2.436292054	2.436292054	2.436292054	2.437408556	2.436292054	2.436292054	2.5182049367	2.436292054
1553162_x_at	2.8129193903	2.8037973222	2.8129193903	2.8129193903	2.8102582658	2.8725407037	2.8129193903	2.8129193903	2.8129193903	2.8102582658	2.7680852286	2.8129193903	2.8129193903	2.9673214339	2.8129193903	2.8981217463	2.8129193903	2.8657027066	2.8153537817	2.8556144174	2.8169994779	2.698123018	2.8037973222	2.8920019895	2.9002187193	2.809074802	2.8129193903	2.9173267926	2.8129193903	2.7650779891
1553163_at	2.436292054	2.436292054	2.4366704307	2.436292054	2.436292054	2.436292054	2.436292054	2.436292054	2.436292054	2.436292054	2.436292054	2.436292054	2.436292054	2.436292054	2.4556277557	2.436292054	2.436292054	2.436292054	2.436292054	2.436292054	2.436292054	2.436292054	2.436292054	2.436292054	2.436292054	2.436292054	2.436292054	2.4902643065	2.436292054	2.436292054
1553165_at	3.4486607582	2.9150649125	3.4201219179	3.5379179545	3.1412085971	3.777917365	3.6265150478	3.2520676137	3.8575889665	3.376139445	3.4376519792	3.8073002662	3.5910137604	3.3555191834	3.6936526171	3.4511173908	3.1259196732	3.4434241868	3.1683704622	3.1259196732	3.3897018042	3.6891825996	3.1070223557	3.7071980058	3.4434241868	3.5321737075	3.3111754711	3.5181354123	3.5149801731	3.7554546313
1553166_at	2.436292054	2.436292054	2.436292054	2.436292054	2.436292054	2.436292054	2.436292054	2.436292054	2.436292054	2.436292054	2.436292054	2.436292054	2.436292054	2.436292054	2.436292054	2.436292054	2.436292054	2.436292054	2.436292054	2.436292054	2.436292054	2.436292054	2.436292054	2.436292054	2.436292054	2.436292054	2.436292054	2.436292054	2.436292054	2.436292054
1553167_a_at	2.7764107955	2.6988966984	3.1115632753	2.8725696972	2.7784739202	2.924535276	2.7501764274	2.8571190611	2.9426597024	2.99681121	3.0303969058	2.8770238846	2.9059361314	2.9030773235	2.8222392431	3.0104029689	2.7639821854	2.7278825894	2.8449364761	2.7887554753	2.8416159382	2.7319350109	2.9912172135	2.9877671122	2.7203209067	2.8469435738	2.7794054451	2.8988131429	2.8171437052	2.8248221535
1553168_at	2.436292054	2.436292054	2.436292054	2.436292054	2.4371825888	2.436292054	2.436292054	2.436292054	2.436292054	2.436292054	2.436292054	2.436292054	2.436292054	2.436292054	2.436292054	2.436292054	2.436292054	2.436292054	2.436292054	2.436292054	2.436292054	2.436292054	2.436292054	2.436292054	2.436292054	2.436292054	2.436292054	2.436292054	2.436292054	2.436292054
1553169_at	2.6140998959	2.9845831942	2.6117646848	2.6140998959	2.6140998959	2.5325436296	2.5113589346	2.6140998959	2.6140998959	2.6137480402	2.6330568158	2.6140998959	2.6137480402	2.6140998959	2.6140998959	2.8088396119	2.6140998959	3.1584593351	2.6532306046	2.6140998959	2.6140998959	2.6140998959	2.6140998959	2.7900268181	2.6140998959	2.6140998959	2.6140998959	3.0220577118	2.6156286888	2.5343302002
1553171_x_at	2.4363900149	2.5537002625	2.4363900149	2.4827272116	2.4363900149	2.436292054	2.4363900149	2.4484640836	2.4363900149	2.4363900149	2.4363900149	2.4363900149	2.4455374554	2.4363900149	2.4363900149	2.4363900149	2.4363900149	2.490662118	2.4363900149	2.4363900149	2.4363900149	2.4363900149	2.4363900149	2.4366354542	2.4363900149	2.4363900149	2.4363900149	2.4409160569	2.4363900149	2.4363900149
1553172_at	3.1062601252	3.0762696768	3.0086836948	3.0477275947	2.7451812509	3.0382945612	2.9664274531	3.0352560464	3.7757822731	3.0382945612	2.8157177809	3.0439526664	3.0382945612	3.438183576	2.9043493383	3.2623128794	3.0382945612	2.8690200731	3.1283577261	2.9740816639	3.1982522272	2.9670473059	3.0382945612	3.0382945612	3.328195415	2.7202419729	3.0558620064	3.129563089	3.0086836948	2.9179506366
1553174_at	2.436292054	2.436292054	2.436292054	2.436292054	2.436292054	2.436292054	2.436292054	2.436292054	2.436292054	2.436292054	2.436292054	2.436292054	2.436292054	2.436292054	2.436292054	2.436292054	2.4821182495	2.436292054	2.436292054	2.436292054	2.436292054	2.436292054	2.436292054	2.436292054	2.436292054	2.436292054	2.436292054	2.436292054	2.436292054	2.436292054
1553175_s_at	2.4460671803	2.4460671803	2.4444765307	2.4460671803	2.4444765307	2.5106464895	2.6190093004	2.4460671803	2.4482188724	2.4460671803	2.4460671803	2.4548281829	2.4460671803	2.4460671803	2.4460671803	2.4460671803	2.5157147544	2.4885511864	2.5544902258	2.4444765307	2.4400817756	2.5229240897	2.4547489492	2.4460671803	2.4460671803	2.4444765307	2.4460671803	2.4733794775	2.4832728746	2.4460671803
1553176_at	2.496034456	2.4375659783	2.5342727865	2.4802798351	2.4589580357	2.474847148	2.5222592814	2.7206750185	2.4699336686	2.4375659783	2.4847073556	2.4914067937	2.7093007127	2.436292054	2.5397320612	2.4544510242	2.5285097477	2.4914781852	2.4699336686	2.4802096974	2.4699336686	2.4699336686	2.6014707975	2.6871069679	2.4764252145	2.4699336686	2.5261792035	2.4544510242	2.4699336686	2.4735795992
1553177_at	5.3639714154	4.9939005512	5.5825957756	5.1511439147	4.9664630911	5.0371505717	5.7727970471	5.8962363757	5.8955209349	5.5879734887	5.9764680291	5.5576069823	5.7741038372	5.6315608026	5.5660327993	6.7175595113	5.9765839659	5.5412160975	4.8260059282	6.5369145964	6.6097066959	4.8223403561	6.0911712127	5.6757851177	5.9410186631	5.7799279189	6.2050738841	5.4311829992	6.6365281334	5.9299048426
1553178_a_at	2.436292054	2.436292054	2.436292054	2.436292054	2.436292054	2.436292054	2.436292054	2.436292054	2.436292054	2.436292054	2.436292054	2.436292054	2.436292054	2.436292054	2.436292054	2.436292054	2.4708532161	2.436292054	2.436292054	2.436292054	2.436292054	2.436292054	2.436292054	2.436292054	2.436292054	2.436292054	2.436292054	2.436292054	2.436292054	2.436292054
1553179_at	2.436292054	2.436292054	2.436292054	2.436292054	2.436292054	2.4551375752	2.436292054	2.436292054	2.436292054	2.436292054	2.4545811431	2.436292054	2.436292054	2.436292054	2.436292054	2.4372597057	2.436292054	2.436292054	2.436292054	2.436292054	2.436292054	2.436292054	2.436292054	2.436292054	2.436292054	2.436292054	2.436292054	2.436292054	2.436292054	2.4591878866
1553180_at	2.4384388146	2.4466679565	2.4684691124	2.436292054	2.436292054	2.4532810523	2.436292054	2.436292054	2.436292054	2.4393291278	2.436292054	2.436292054	2.436292054	2.436292054	2.4434814938	2.436292054	2.436304554	2.436292054	2.436292054	2.436292054	2.436292054	2.436292054	2.436292054	2.436292054	2.436292054	2.436292054	2.436292054	2.436292054	2.4697102176	2.436292054
1553181_at	2.436292054	2.436292054	2.436292054	2.436292054	2.436292054	2.436292054	2.436292054	2.436292054	2.436292054	2.436292054	2.4402428569	2.436292054	2.436292054	2.436292054	2.436292054	2.436292054	2.436292054	2.436292054	2.436292054	2.4418797231	2.436292054	2.436292054	2.436292054	2.436292054	2.436292054	2.436292054	2.4363012723	2.436292054	2.436292054	2.4608141532
1553183_at	2.436292054	2.436292054	2.436292054	2.436292054	2.436292054	2.436292054	2.436292054	2.436292054	2.436292054	2.5212210733	2.4683301479	2.436292054	2.436292054	2.436292054	2.436292054	2.437566904	2.436292054	2.436292054	2.436292054	2.4367835165	2.5254199757	2.436292054	2.436292054	2.436292054	2.436292054	2.436292054	2.436292054	2.436292054	2.4588424184	2.436292054
1553185_at	8.0305646651	7.8234585186	7.8572146675	9.3225547109	8.4208564307	8.404042364	8.3785630526	8.6755386133	5.5076778946	8.7329017424	8.0596839924	8.998277569	8.4059427783	7.559896875	8.327828626	8.3363401416	8.4894374301	8.1837318223	8.22345881	9.152085702	8.7798840876	7.9735438291	8.4792846552	8.7979061437	8.0658151816	8.2958322966	8.6753151964	8.5921520263	8.4695707374	8.772643077
1553186_x_at	8.0904480601	7.6170462158	7.7026253742	9.1517156558	7.9726397622	8.3796997043	8.0774195278	8.2399819864	5.3685456872	8.5592950079	7.9649768672	8.7874486474	8.1312587428	7.3734096437	8.1591080457	8.1782291177	8.325094966	7.8114443724	8.0259678339	8.6051259745	8.3884372258	7.8857407081	8.3512169798	8.5109753652	8.1170289429	8.0854094964	8.5163915152	8.3363380061	8.140389456	8.4290981889
1553188_s_at	2.436292054	2.436292054	2.4430098762	2.436292054	2.436292054	2.4362996882	2.436292054	2.436292054	2.436292054	2.436292054	2.436292054	2.436292054	2.4725435536	2.436292054	2.436292054	2.436557713	2.436292054	2.436292054	2.436292054	2.436292054	2.436292054	2.436292054	2.436292054	2.436292054	2.436292054	2.436292054	2.436292054	2.436292054	2.436292054	2.436292054
1553190_s_at	2.4726001354	2.6267940963	2.4843047302	2.4843047302	2.4843047302	2.4843047302	2.4843047302	2.506516267	2.5367592007	2.4877768259	2.4843047302	2.4446757001	2.4843047302	2.4808326345	2.4843047302	2.4843047302	2.484827945	2.4843047302	2.4951808217	2.4843047302	2.4843047302	2.4843047302	2.4843047302	2.4843047302	2.4843047302	2.4843047302	2.4843047302	2.4843047302	2.4843047302	2.4843047302
1553191_at	2.436292054	2.436292054	2.436292054	2.436292054	2.436292054	2.436292054	2.436292054	2.436292054	2.436292054	2.436292054	2.458500467	2.436292054	2.436292054	2.436292054	2.436292054	2.436292054	2.436292054	2.436292054	2.4500795327	2.436292054	2.436292054	2.436292054	2.436292054	2.436292054	2.436292054	2.436292054	2.436292054	2.436292054	2.436292054	2.436292054
1553192_at	2.9953021755	2.6849199869	2.9700479085	3.245675972	2.8249727041	3.1583779859	3.0066369261	3.0527267613	2.5151508462	3.2443360813	3.0159307166	2.9605908452	3.4959695156	2.845272693	3.0622222335	2.9605908452	2.9109915603	2.9504761982	2.9504761982	3.2343683333	2.6479762296	2.9725092553	3.358668442	3.0195010509	3.0888462195	3.1986602829	3.4682395888	2.7996691127	2.5688112886	3.028873541
1553193_at	3.4584118178	3.1105277674	3.3573837482	3.6206238439	3.1234585569	3.2199398349	3.0862726241	3.2557482264	3.5251025331	3.2453920122	3.1333815027	3.2800612761	3.3634556805	3.0669380296	3.3502645272	3.4483638875	3.1921672662	3.3424429516	3.2453920122	3.5377057579	3.2453920122	3.1571553016	3.1681107926	3.4201964709	3.3261335019	3.2274593993	3.6398589729	3.2462769933	3.3043796194	3.2612017374
1553194_at	2.436292054	2.436292054	2.436292054	2.436292054	2.5564686602	2.436292054	2.436292054	2.436292054	2.436292054	2.436292054	2.436292054	2.467672166	2.436292054	2.436292054	2.436292054	2.436292054	2.436292054	2.436292054	2.436292054	2.436292054	2.436292054	2.4364499503	2.436292054	2.436292054	2.436292054	2.4433627134	2.436292054	2.436292054	2.436292054	2.436292054
1553196_a_at	2.4392737932	2.4370389776	2.6988699417	3.052141935	2.4370389776	2.4761368284	2.4370389776	2.4761368284	2.4703249097	2.8072435974	2.671465637	2.4960898837	2.4780386533	2.4703249097	2.4761368284	2.4866689642	2.4847276164	2.4780386533	2.4703249097	3.2464678692	2.4761368284	2.4703249097	2.4896049354	2.4703249097	2.4761368284	2.5074789933	2.6984558877	2.4780386533	2.4370389776	2.4780386533
1553197_at	2.436292054	2.4394227244	2.436292054	2.436292054	2.436292054	2.436292054	2.4367837706	2.436292054	2.4364868367	2.436292054	2.436292054	2.436292054	2.436292054	2.436292054	2.436292054	2.436292054	2.436292054	2.436292054	2.436292054	2.436292054	2.436292054	2.436292054	2.4374687971	2.436292054	2.436292054	2.436292054	2.4374641257	2.436292054	2.436292054	2.4371984481
1553199_at	2.4386842801	2.4386842801	2.4497028576	2.4403218241	2.4584476151	2.4386842801	2.4386842801	2.436292054	2.4601820956	2.4386842801	2.4386842801	2.4386842801	2.4386842801	2.4386842801	2.5070844474	2.4443536371	2.4596088129	2.5521605218	2.4791026219	2.4386842801	2.6597609438	2.4386842801	2.4639206933	2.4386842801	2.4372567626	2.4386842801	2.5499816457	2.4407343575	2.4386842801	2.4422725819
1553202_at	2.436292054	2.436292054	2.436292054	2.436292054	2.436292054	2.436292054	2.436292054	2.436292054	2.436292054	2.436292054	2.44727552	2.4370647861	2.436292054	2.436292054	2.436292054	2.4385868956	2.436292054	2.436292054	2.436292054	2.436292054	2.436292054	2.436292054	2.436292054	2.436292054	2.4383509097	2.436292054	2.436292054	2.436292054	2.436292054	2.436292054
1553204_at	2.436292054	2.436292054	2.436292054	2.436292054	2.436292054	2.436292054	2.4442926241	2.436292054	2.436292054	2.4759877608	2.436292054	2.461589409	2.436292054	2.436292054	2.436292054	2.436292054	2.436292054	2.436292054	2.436292054	2.436292054	2.436292054	2.436292054	2.436292054	2.436292054	2.436292054	2.436292054	2.436292054	2.436292054	2.436292054	2.436366764
1553205_at	2.5555013133	2.5555013133	2.5555013133	2.5555013133	2.5703006746	2.5555013133	2.5555013133	2.5555013133	2.5555013133	2.5555013133	2.5954749954	2.5555013133	2.5555013133	2.5555013133	2.5555013133	2.5555013133	2.5555013133	2.5555013133	2.5555013133	2.5555013133	2.5555013133	2.5555013133	2.5555013133	2.5555013133	2.565670486	2.5555013133	2.5555013133	2.5555013133	2.5555013133	2.5555013133
1553207_at	2.4402930408	2.5132898107	2.4441884494	2.4402930408	2.4402930408	2.4402930408	2.4402930408	2.4402930408	2.4402930408	2.4402930408	2.4402930408	2.4402930408	2.4402930408	2.4402930408	2.4402930408	2.4978099694	2.4572571899	2.4402930408	2.4402930408	2.4402930408	2.4402930408	2.4402930408	2.4402930408	2.4402930408	2.4402930408	2.4402930408	2.4402930408	2.4402930408	2.4402930408	2.49456744
1553208_s_at	2.436292054	2.436292054	2.436292054	2.436292054	2.436292054	2.436292054	2.4652385125	2.436292054	2.4627843271	2.436292054	2.436292054	2.436292054	2.436292054	2.436292054	2.436292054	2.436292054	2.436292054	2.436292054	2.436292054	2.436292054	2.436292054	2.436292054	2.436292054	2.436292054	2.436292054	2.436292054	2.436292054	2.4497282766	2.4762683891	2.4363079392
1553209_at	2.436292054	2.436292054	2.436292054	2.436292054	2.436292054	2.436292054	2.4363965321	2.436292054	2.436292054	2.436292054	2.436292054	2.436292054	2.436292054	2.436292054	2.436292054	2.436292054	2.436292054	2.436292054	2.436292054	2.436292054	2.5618132209	2.436292054	2.436292054	2.436292054	2.436292054	2.436292054	2.4371955086	2.436292054	2.436292054	2.436292054
1553211_at	2.436292054	2.436292054	2.4375063807	2.436292054	2.436292054	2.436292054	2.436292054	2.436292054	2.436292054	2.436292054	2.436292054	2.436292054	2.436292054	2.436292054	2.436292054	2.436292054	2.436292054	2.436292054	2.436292054	2.436292054	2.436292054	2.436292054	2.436292054	2.436292054	2.4364860324	2.4364268863	2.436292054	2.436292054	2.436292054	2.436292054
1553212_at	2.4603831337	2.4674697883	2.4674697883	2.4674697883	2.5100122335	2.4760440898	2.6238719869	2.4674697883	2.4674697883	2.4674697883	2.4710208844	2.489962585	2.480880254	2.4891795993	2.4674697883	2.4502709643	2.4999535417	2.4872964694	2.4744751631	2.4674697883	2.4500917052	2.5337121687	2.5815393753	2.4674697883	2.4674697883	2.4674697883	2.4588954869	2.4827434116	2.4672502818	2.4578354585
1553213_a_at	2.436292054	2.436292054	2.436292054	2.436292054	2.436292054	2.436292054	2.436292054	2.436292054	2.4364598581	2.436292054	2.436292054	2.436292054	2.436292054	2.436292054	2.436292054	2.436292054	2.436292054	2.436292054	2.436292054	2.436292054	2.436292054	2.436292054	2.436292054	2.436292054	2.436292054	2.4525660819	2.436292054	2.436292054	2.436292054	2.436292054
1553214_a_at	2.7198147967	2.6254008658	2.6249779955	2.8102609189	2.6460433571	2.7677633455	2.6318122563	2.8294635781	2.4551518011	2.6735186754	2.6729275122	2.6901614248	2.6729275122	2.96856751	2.6729275122	2.805444793	2.7067942835	2.6318122563	2.7021168723	2.8556643771	2.4881914724	2.5894735969	2.6249779955	2.7645885595	2.983615373	2.6249779955	3.1095345175	2.87052153	2.436292054	2.7868810509
1553215_s_at	2.8842561298	3.1021523349	2.8645377883	3.0447876908	3.1414211137	3.0551065635	2.8645377883	2.9183501286	2.8782544864	2.8982988499	3.2471538678	3.1044117919	3.0149013347	3.1534967048	2.9668889125	2.8842561298	2.9182519047	2.9637767017	2.8730274199	2.8843472401	2.8620324141	2.8645377883	2.8645377883	2.8995345991	2.8645377883	2.8789123284	3.3141159903	2.8620324141	2.4852891912	2.9272053323
1553216_at	2.7219212432	2.6859608969	2.6650395335	2.6722619545	2.6798199254	2.6722619545	2.7418146458	2.4664245045	2.7015801979	2.7002426903	2.8438811961	2.7389215126	2.7402184347	2.7002426903	2.8499449525	2.6895670402	2.7002426903	2.8407981401	2.6722619545	2.7320162185	2.6798199254	2.7768566403	2.7002426903	2.807565774	2.7194772056	2.6798199254	2.7002426903	2.6828718732	2.6784860256	2.6760568761
1553217_s_at	2.6370649731	2.4605293107	2.4832950776	2.788463971	2.4912241531	2.4943212509	2.5378123069	2.5579414909	2.4943212509	2.711543917	2.4832950776	2.5301742635	2.4832950776	2.4843435551	2.4912241531	2.6516444692	2.6097146363	2.4943212509	2.4466367499	2.4912241531	2.5172843554	2.4945375347	2.523751652	2.6089020583	2.4965238218	2.4943212509	2.4912241531	2.4879107714	2.6970305906	2.4971355906
1553218_a_at	2.6997351354	2.9604555291	3.7079919751	3.4823985437	2.9541215821	3.347227154	3.1956641657	3.0278271607	3.2983472302	3.3566122376	3.2588688837	3.3323832243	3.5630252943	2.9353039128	3.316033463	2.9936679214	3.620230479	3.1447239744	3.0934964548	3.550711777	2.7656571001	3.4107254398	3.5639811013	3.406851197	2.936669547	3.3960318038	3.7882177751	3.6800495451	2.8896447042	3.6208124343
1553219_a_at	2.436292054	2.436292054	2.4505070184	2.436292054	2.436292054	2.436292054	2.436292054	2.436292054	2.436292054	2.436292054	2.436292054	2.436292054	2.436292054	2.436292054	2.436292054	2.436292054	2.436292054	2.436292054	2.436292054	2.436292054	2.436292054	2.436292054	2.436292054	2.436292054	2.436292054	2.4367552513	2.436292054	2.436292054	2.436292054	2.436292054
1553220_at	3.1299226573	3.5926880115	2.8024371375	3.3557590121	3.1761470709	3.1366812343	3.1366812343	3.1231640803	3.4870046011	3.0690616917	3.1366812343	3.0821210911	3.1529778772	3.3241077794	3.0666421672	3.0774295187	3.1366812343	3.1468376412	3.0796618108	3.1231640803	3.1299226573	3.152754011	3.4337542136	3.16590779	3.1366812343	3.1231640803	3.4832821581	3.1231640803	3.1366812343	3.1231640803
1553221_at	2.4669076971	2.4721809752	2.4669076971	2.4768906211	2.4669076971	2.4669076971	2.4669076971	2.4669076971	2.4669076971	2.4669076971	2.4669076971	2.4669076971	2.4669076971	2.4669076971	2.4876423323	2.4669076971	2.4669076971	2.4669076971	2.4669076971	2.4669076971	2.4669076971	2.4697985204	2.4669076971	2.4669076971	2.4669076971	2.4669076971	2.4669076971	2.4669076971	2.5399589214	2.4669076971
1553222_at	2.4546054161	2.4546054161	2.4555446341	2.4546054161	2.4546054161	2.4546054161	2.4546054161	2.5269462239	2.4546054161	2.4546054161	2.4546054161	2.4546054161	2.4546054161	2.4546054161	2.4546054161	2.4599989638	2.4546054161	2.4595817299	2.5064752336	2.4546054161	2.4546054161	2.4546054161	2.4546054161	2.4711194711	2.4546054161	2.6261097733	2.4546054161	2.6460908712	2.4546054161	2.4546054161
1553224_at	2.4385972647	2.4385972647	2.4385972647	2.4385972647	2.4385972647	2.4385972647	2.4657057312	2.4518850313	2.4403657565	2.4385972647	2.4385972647	2.4385972647	2.4385972647	2.4385972647	2.4385972647	2.4385972647	2.4385972647	2.4385972647	2.4385972647	2.4385972647	2.4385972647	2.4385972647	2.4385972647	2.442870183	2.4385972647	2.4385972647	2.4385972647	2.5217757251	2.441395031	2.4385972647
1553225_s_at	2.9845143323	2.657833107	3.3884283614	3.0020414681	3.0870992376	3.1086605033	3.0598285925	3.183860823	2.9321200159	3.0824658999	3.2549361105	3.0017101169	3.03599342	2.7767297513	3.0869552196	2.7687944073	3.2613398726	2.8345567821	2.986555266	2.9580196242	2.6433186321	2.7847447079	2.9580196242	2.9913293292	2.9478618397	2.9760893269	3.3795158974	2.7756627512	2.719497349	2.9587487631
1553226_at	2.436292054	2.436292054	2.436292054	2.436292054	2.436292054	2.436292054	2.4440804366	2.436292054	2.436292054	2.436292054	2.436292054	2.436292054	2.436292054	2.436292054	2.436292054	2.436292054	2.436292054	2.436292054	2.436292054	2.436292054	2.436292054	2.436292054	2.436292054	2.436292054	2.436292054	2.452510698	2.436292054	2.436292054	2.436292054	2.436292054
1553227_s_at	3.9332674466	3.714523116	4.2334515656	4.4909372355	4.0367764522	4.104930216	4.1928304734	3.8965350239	4.4036311934	4.2258919551	3.992002956	4.1298358623	4.2615626885	3.7736035842	3.9555399089	3.9074784062	4.2503368966	3.8647319704	3.9208773878	4.3261319008	4.0969589067	3.9417475043	4.130873374	3.9934562452	4.1122765379	4.1394919336	4.1964189565	4.0945224522	3.6595027635	4.2525828901
1553228_at	2.436292054	2.436292054	2.4363480665	2.436292054	2.436292054	2.436292054	2.436292054	2.436292054	2.436292054	2.436292054	2.436292054	2.436292054	2.4494798348	2.436292054	2.436292054	2.436292054	2.436292054	2.436292054	2.436292054	2.436292054	2.436292054	2.436292054	2.436292054	2.436292054	2.436292054	2.436292054	2.436292054	2.436292054	2.436292054	2.436292054
1553229_at	2.4446126381	2.4446126381	2.4446126381	2.4446126381	2.5071745729	2.4461171416	2.4446126381	2.4443138469	2.5356580454	2.4446126381	2.4446126381	2.4446126381	2.4446126381	2.4446126381	2.5301783893	2.4446126381	2.4446126381	2.4779492973	2.444505356	2.4465980316	2.4446126381	2.4446126381	2.4770446943	2.4446126381	2.444505356	2.6451817306	2.4711537807	2.4446126381	2.4446126381	2.4446126381
1553232_at	2.4426835591	2.4426835591	2.4484614672	2.4426835591	2.4601788405	2.4426835591	2.4423913818	2.4426835591	2.4450338749	2.4521299067	2.4426835591	2.4425940902	2.4426835591	2.4426835591	2.4426835591	2.4427110924	2.4425940902	2.4460893411	2.4426835591	2.445285543	2.436292054	2.4426835591	2.442848764	2.4425940902	2.4591186935	2.4507339661	2.4426835591	2.5258382057	2.4990801574	2.4426835591
1553234_at	2.436292054	2.436292054	2.436292054	2.436292054	2.4451924874	2.436292054	2.436292054	2.436292054	2.436292054	2.436292054	2.436292054	2.436292054	2.436292054	2.436292054	2.436292054	2.436292054	2.436292054	2.4364537834	2.436292054	2.436292054	2.436292054	2.4859390968	2.436292054	2.436292054	2.436292054	2.436292054	2.436292054	2.436292054	2.5671055054	2.4535803721
1553235_at	2.436292054	2.436292054	2.436292054	2.436292054	2.4476902146	2.436292054	2.436292054	2.436292054	2.436292054	2.436292054	2.436292054	2.436292054	2.436292054	2.436292054	2.436292054	2.436292054	2.436292054	2.4736000398	2.436292054	2.5102674688	2.436292054	2.436292054	2.436292054	2.436292054	2.436292054	2.436292054	2.436292054	2.436292054	2.436292054	2.436292054
1553237_x_at	2.4541825957	2.4541825957	2.4541825957	2.4541825957	2.5885485471	2.4541825957	2.462650747	2.4541825957	2.4541825957	2.4541825957	2.4541825957	2.4582238454	2.4541825957	2.4541825957	2.4541825957	2.4541825957	2.4541825957	2.4731135305	2.436292054	2.4541825957	2.4541825957	2.4541825957	2.4541825957	2.4541825957	2.4541825957	2.4541825957	2.4541825957	2.4558729745	2.4595580446	2.4541825957
1553238_a_at	2.4777712898	2.4777712898	2.4777712898	2.4777712898	2.4801472454	2.4777712898	2.5832724176	2.5595193084	2.4777712898	2.4777712898	2.447478852	2.4777712898	2.4777712898	2.4777712898	2.4777712898	2.4777712898	2.4777712898	2.7164074991	2.4777712898	2.4777712898	2.4777712898	2.4777712898	2.6214205009	2.4777712898	2.4777712898	2.436292054	2.4777712898	2.4774060624	2.4777712898	2.4777712898
1553239_at	2.439265972	2.4658637812	2.439265972	2.439265972	2.439265972	2.439265972	2.439265972	2.439265972	2.439265972	2.4886463541	2.439265972	2.439265972	2.439265972	2.4395663079	2.439265972	2.4392679554	2.439265972	2.4633926224	2.439265972	2.439265972	2.4404688172	2.439265972	2.439265972	2.439265972	2.439265972	2.439265972	2.439265972	2.439265972	2.439265972	2.439265972
1553241_at	2.436292054	2.436292054	2.436292054	2.436292054	2.4460362442	2.436292054	2.4502709643	2.436292054	2.436292054	2.436292054	2.436292054	2.436292054	2.436292054	2.436292054	2.436292054	2.4493226891	2.436292054	2.436292054	2.436292054	2.436292054	2.5347804335	2.4461331956	2.436292054	2.436292054	2.5379981196	2.436292054	2.436292054	2.436292054	2.436292054	2.4363797483
1553243_at	2.4370346658	2.4366633599	2.4366633599	2.4550462818	2.4366633599	2.4421633353	2.4366633599	2.4641750477	2.5251032089	2.4366633599	2.4406456821	2.4680445293	2.4366633599	2.4366633599	2.4545965346	2.4745872866	2.4366633599	2.4387467705	2.4366633599	2.4366633599	2.4366633599	2.4366633599	2.4366633599	2.4366633599	2.4564767673	2.4366633599	2.439479229	2.4437513655	2.5398596036	2.4366633599
1553244_at	2.4725606116	2.4739744025	2.4646701551	2.7034798147	2.4835874786	2.5258854071	2.5361515763	2.520791997	2.5427970116	2.4680494325	2.4680098711	2.5397798149	2.4535594797	2.4680098711	2.4680098711	2.4813206602	2.6173703504	2.4680098711	2.4680098711	2.4756425437	2.5314174738	2.4692208957	2.4752101954	2.4824323968	2.5327525299	2.4725606116	2.4570790221	2.4646701551	2.4680098711	2.6074294571
1553246_a_at	2.436292054	2.436292054	2.436292054	2.436292054	2.436292054	2.436292054	2.436292054	2.436292054	2.436292054	2.436292054	2.436292054	2.47084361	2.4499872472	2.436292054	2.436292054	2.436292054	2.436292054	2.436292054	2.436292054	2.436292054	2.4384924651	2.436292054	2.4365431237	2.436292054	2.4900787204	2.436292054	2.4666042878	2.4384983913	2.436292054	2.436292054
1553247_a_at	2.6231327791	2.5945793325	2.6477518271	2.9071296518	2.5211498909	2.6140176669	2.5324859126	2.6984695397	3.0270715186	2.5790886563	2.6062301176	2.6698721553	2.6321126327	2.6062301176	2.6424281543	2.6062301176	2.6384321806	2.5615583311	2.6062301176	2.6062301176	2.6416675226	2.7018134967	2.474931336	2.6072117274	2.5118735662	2.6062301176	2.6062301176	2.6680711819	2.6062301176	2.6143434625
1553248_at	2.5783967056	2.5201031821	2.5121891346	2.616263479	2.5183378883	2.5473417076	2.5242666626	2.5210847823	2.5204659692	2.5170998667	2.6098547579	2.5887035358	2.5204659692	2.5204659692	2.5344159196	2.6558797931	2.5204659692	2.8705212506	2.5210847823	2.5204659692	2.5210847823	2.6755513646	2.5210847823	2.5201031821	2.5183378883	2.5201031821	2.5204659692	2.5346428677	2.6471441137	2.5338118296
1553249_at	2.436292054	2.436292054	2.436292054	2.436292054	2.436292054	2.436292054	2.436292054	2.436292054	2.436292054	2.436292054	2.436292054	2.436292054	2.436292054	2.436292054	2.436938713	2.436292054	2.436292054	2.5371193711	2.436292054	2.436292054	2.436292054	2.4509361645	2.436292054	2.436292054	2.436292054	2.436292054	2.4846369292	2.436292054	2.436292054	2.436292054
1553252_a_at	4.3198374355	4.2892421215	4.9472547562	4.9019637807	4.8705243802	4.7216524115	4.5972112633	4.3605720208	2.9941249612	4.5961930232	5.10385552	4.6671069219	4.5605932675	4.0350592138	4.5459213619	4.4008169079	4.5887770156	4.9730831065	4.3641556623	4.3384664331	3.553641774	4.1576814105	4.643434981	4.148204228	4.1763909538	4.7210504914	5.1372643094	4.0098422499	3.1078983437	4.6508026809
1553253_at	2.436292054	2.436292054	2.436292054	2.436292054	2.436292054	2.436292054	2.436292054	2.436292054	2.436292054	2.436292054	2.436292054	2.436292054	2.4702463077	2.436292054	2.436292054	2.436292054	2.436292054	2.436292054	2.436292054	2.436292054	2.474059516	2.436292054	2.436292054	2.436292054	2.436292054	2.436292054	2.436292054	2.436292054	2.436292054	2.436292054
1553254_at	2.436292054	2.436292054	2.436292054	2.436292054	2.436292054	2.436292054	2.4854523201	2.436292054	2.436292054	2.436292054	2.4399182725	2.436292054	2.438020326	2.4394650797	2.436292054	2.436292054	2.436292054	2.436292054	2.436292054	2.436292054	2.4811909864	2.436292054	2.436292054	2.436292054	2.436292054	2.436437693	2.436292054	2.436292054	2.436292054	2.436292054
1553255_at	2.4582185637	2.436292054	2.436292054	2.436292054	2.436292054	2.436292054	2.436292054	2.436292054	2.5111482515	2.436292054	2.4573238046	2.4375192385	2.436292054	2.436292054	2.436292054	2.436292054	2.436292054	2.436292054	2.436292054	2.436292054	2.436292054	2.4399567997	2.436292054	2.436292054	2.436292054	2.436292054	2.436292054	2.436292054	2.436292054	2.436292054
1553257_at	2.436292054	2.436292054	2.436292054	2.436292054	2.436292054	2.436292054	2.436292054	2.436292054	2.436292054	2.4896713253	2.436292054	2.436292054	2.436292054	2.436292054	2.436292054	2.4365132813	2.436292054	2.436292054	2.4375031351	2.4695574075	2.436292054	2.4405232299	2.436292054	2.436292054	2.436292054	2.436292054	2.436292054	2.436292054	2.436292054	2.436292054
1553258_at	2.436292054	2.436292054	2.436292054	2.436292054	2.436292054	2.436292054	2.436292054	2.436292054	2.436292054	2.436292054	2.436292054	2.436292054	2.5249459834	2.4368001574	2.436292054	2.436292054	2.436292054	2.436292054	2.436292054	2.436292054	2.436292054	2.436292054	2.436292054	2.4366191171	2.436292054	2.436292054	2.436292054	2.436292054	2.436292054	2.436292054
1553260_s_at	2.436292054	2.436292054	2.436292054	2.436292054	2.436292054	2.436292054	2.436292054	2.436292054	2.436292054	2.436292054	2.436292054	2.436292054	2.436292054	2.436292054	2.436292054	2.4443828263	2.450203142	2.436292054	2.436292054	2.436292054	2.436292054	2.436292054	2.4462992929	2.436292054	2.436292054	2.4600483531	2.436292054	2.436292054	2.436292054	2.436292054
1553261_x_at	2.436292054	2.436292054	2.436292054	2.436292054	2.436292054	2.436292054	2.436292054	2.436292054	2.436292054	2.436292054	2.436292054	2.436292054	2.4363817296	2.436292054	2.436292054	2.436292054	2.436292054	2.436292054	2.436292054	2.4638873341	2.436292054	2.436292054	2.436292054	2.436292054	2.436292054	2.4368087732	2.4376345368	2.4397180998	2.436292054	2.4462056364
1553262_a_at	2.436292054	2.436292054	2.436292054	2.436292054	2.436292054	2.436292054	2.436292054	2.436292054	2.436292054	2.436292054	2.436292054	2.436292054	2.436292054	2.436292054	2.436292054	2.436292054	2.436292054	2.436292054	2.436292054	2.436292054	2.436292054	2.436292054	2.436292054	2.436292054	2.436292054	2.436292054	2.436292054	2.436292054	2.436292054	2.436292054
1553263_at	2.436292054	2.436292054	2.436292054	2.436292054	2.436292054	2.436292054	2.436292054	2.436292054	2.436292054	2.4409344189	2.436292054	2.436292054	2.436292054	2.436292054	2.436292054	2.4366986297	2.436292054	2.436292054	2.436292054	2.436292054	2.4675638667	2.436292054	2.436292054	2.436292054	2.436292054	2.436292054	2.436292054	2.436292054	2.436292054	2.436292054
1553264_a_at	2.436292054	2.436292054	2.436292054	2.436292054	2.436292054	2.436292054	2.436292054	2.436292054	2.436292054	2.436292054	2.436292054	2.436292054	2.436292054	2.436292054	2.436292054	2.436292054	2.436292054	2.5349644718	2.436292054	2.436292054	2.436292054	2.436292054	2.436292054	2.436292054	2.436292054	2.4776997458	2.436292054	2.436292054	2.436292054	2.436292054
1553265_at	2.5298931371	2.5280527479	2.5019491419	2.5030296434	2.5029134542	2.5019491419	2.5029134542	2.5144152436	2.5030296434	2.5048640706	2.4991000519	2.5304232039	2.5029134542	2.5080724689	2.5612329833	2.6029183493	2.5030296434	2.5740551143	2.5604814035	2.5136385415	2.4886690308	2.6160546169	2.5196846442	2.4933928859	2.5029134542	2.5748383552	2.5466821208	2.4932783884	2.5030296434	2.5203314322
1553266_at	2.4398567624	2.4398567624	2.4398567624	2.4398567624	2.5088547003	2.4438334348	2.4398567624	2.4398567624	2.4398567624	2.4506117852	2.4398567624	2.4398567624	2.436292054	2.4398567624	2.4398567624	2.4398567624	2.4504544643	2.4398567624	2.4555449197	2.4398567624	2.4398567624	2.4398567624	2.5411428161	2.4398567624	2.4383333853	2.4638641091	2.5562049408	2.4531523048	2.4398567624	2.4398567624
1553267_a_at	2.4593978017	2.4636687062	2.5060575725	2.5104211956	2.4375099951	2.4786389617	2.4636687062	2.6195758306	2.4546209719	2.4636687062	2.4795105606	2.4636687062	2.4636687062	2.4636687062	2.4673971811	2.4856257728	2.4523659079	2.4448723644	2.4636687062	2.5224715077	2.4636687062	2.4636687062	2.4636687062	2.4636687062	2.4636687062	2.4656988957	2.6785662236	2.5553434767	2.4636687062	2.4636687062
1553268_at	2.436292054	2.436292054	2.436292054	2.436292054	2.436292054	2.436292054	2.436292054	2.436292054	2.436292054	2.436292054	2.436292054	2.436292054	2.436292054	2.436292054	2.436292054	2.436292054	2.436292054	2.436292054	2.436292054	2.436292054	2.436292054	2.436292054	2.436292054	2.436292054	2.436292054	2.436292054	2.436292054	2.436292054	2.436292054	2.436292054
1553269_at	3.0296801097	3.6017253706	3.585215023	2.7879166059	3.3290523722	3.2318858186	2.9039383879	4.3011126392	2.9719740248	4.0959592311	3.576329077	2.9469058992	2.825379525	2.8023801755	2.7073586308	3.0461148243	2.5658691564	2.8588596413	2.7498480422	3.814094689	3.0368234356	3.027343925	3.5169531506	2.7369084645	2.9803090708	3.8103647156	2.4738559714	3.3475722805	3.2359495378	2.7050016946
1553271_at	2.7382612165	2.6580065538	2.5661165001	2.6743485772	2.6360032566	2.6078266359	2.6842191988	2.6078266359	3.3096243468	2.6656117472	2.6615624303	2.6656117472	2.6656117472	2.8776782829	2.5176490877	2.6472775648	2.579106255	2.6957457167	2.7949186027	2.5477901819	2.579106255	3.1333414041	2.6078266359	2.8620021939	2.7378377539	2.7459405641	2.8034869031	2.6295768733	2.6369622615	2.6995729312
1553272_at	2.436292054	2.436292054	2.436292054	2.4375088554	2.436292054	2.436292054	2.464667799	2.436292054	2.436292054	2.436292054	2.436292054	2.436292054	2.436292054	2.436292054	2.436292054	2.436292054	2.436292054	2.436292054	2.436292054	2.436292054	2.4716015934	2.436292054	2.436292054	2.436292054	2.436292054	2.436292054	2.436292054	2.436292054	2.436292054	2.436292054
1553274_a_at	4.9268814837	4.8811994185	4.7945000744	4.853191381	5.0053128275	5.0028828281	4.6739807714	5.1881932118	5.0893519954	4.9099961794	5.5335116691	4.7645351221	4.7702615146	5.3283293839	5.2237750221	4.9348736592	4.9515207404	5.0631095352	5.2210724021	5.0570793889	4.856642231	5.1084147019	5.336779064	5.0345733866	4.7883996551	5.2027563028	5.1298453287	5.0179890516	4.6307223117	5.1629682398
1553275_s_at	2.436292054	2.436292054	2.436292054	2.436292054	2.436292054	2.436292054	2.4649286776	2.4595084233	2.436292054	2.436292054	2.4526722492	2.436292054	2.436292054	2.436292054	2.436292054	2.436292054	2.4363005209	2.436292054	2.436292054	2.436292054	2.436292054	2.436292054	2.436292054	2.436292054	2.436292054	2.4439482828	2.436292054	2.436292054	2.436292054	2.436292054
1553276_at	2.436292054	2.436292054	2.436292054	2.436292054	2.436292054	2.436292054	2.436292054	2.436292054	2.436292054	2.436292054	2.436292054	2.436292054	2.436292054	2.436292054	2.436292054	2.436292054	2.4363185627	2.436292054	2.436292054	2.436292054	2.436292054	2.436292054	2.436292054	2.436292054	2.436292054	2.4404335316	2.436292054	2.436292054	2.436292054	2.436292054
1553277_at	2.436292054	2.436292054	2.436292054	2.436292054	2.436292054	2.436292054	2.436292054	2.436292054	2.436292054	2.436292054	2.436292054	2.436292054	2.436292054	2.4698798467	2.436292054	2.4564342664	2.436292054	2.436292054	2.436292054	2.436292054	2.436292054	2.436292054	2.436292054	2.436292054	2.436292054	2.436292054	2.436292054	2.436292054	2.4422453797	2.436292054
1553279_at	2.4648628661	2.465452946	2.4648628661	2.4648628661	2.4648628661	2.4581146362	2.4650809676	2.4648628661	2.4648628661	2.471611096	2.5164087483	2.4648628661	2.4648628661	2.4648628661	2.4597514926	2.4648628661	2.4648628661	2.4698300931	2.6242807381	2.5281980421	2.4728324536	2.4896772543	2.5015600475	2.4648628661	2.4617426818	2.4648628661	2.4697974848	2.4648628661	2.4648628661	2.4648628661
1553280_at	2.5149224894	2.5106218442	2.515863892	2.554038259	2.5100464341	2.5434513169	2.5100464341	2.5357053218	2.5218707301	2.5703251494	2.5115873534	2.5116374001	2.5116374001	2.5202802072	2.5116374001	2.5157386547	2.5311845887	2.5907384363	2.4658088183	2.5100464341	2.5116374001	2.5152911578	2.5202094351	2.5244933587	2.5919132824	2.5115873534	2.5467731074	2.5115873534	2.4658088183	2.5106218442
1553281_at	2.436292054	2.436292054	2.436292054	2.436292054	2.436292054	2.436292054	2.436292054	2.436292054	2.436292054	2.436292054	2.436292054	2.436292054	2.436292054	2.436292054	2.436292054	2.436292054	2.436292054	2.436292054	2.436292054	2.436292054	2.436292054	2.436292054	2.4376849031	2.436292054	2.436292054	2.436292054	2.436292054	2.436292054	2.436292054	2.436292054
1553282_at	2.436292054	2.436292054	2.436292054	2.436292054	2.436292054	2.436292054	2.436292054	2.436292054	2.436292054	2.436292054	2.436292054	2.436292054	2.436292054	2.436292054	2.436292054	2.436292054	2.436292054	2.436292054	2.436292054	2.436292054	2.436292054	2.497712346	2.436292054	2.436292054	2.436292054	2.436292054	2.436292054	2.436292054	2.436292054	2.436292054
1553284_s_at	2.4441495583	2.4751642192	2.4371659536	2.4371659536	2.4371659536	2.4371659536	2.4371659536	2.4704696381	2.4421220844	2.4374731056	2.4923863356	2.4371659536	2.4594047732	2.4371659536	2.4371659536	2.4371659536	2.4371659536	2.4372859785	2.4371659536	2.4371659536	2.4371659536	2.4371659536	2.4371659536	2.4371659536	2.4371659536	2.4677488104	2.4371659536	2.4371659536	2.4371659536	2.4371659536
1553285_s_at	2.4764859312	2.4367529983	2.4367529983	2.4455494759	2.436292054	2.4541321731	2.4365788494	2.4367529983	2.4367529983	2.4480990402	2.4842198246	2.4367529983	2.4367529983	2.5181355203	2.4367529983	2.5656700334	2.4441323233	2.4367529983	2.4367529983	2.4367529983	2.4387280573	2.4367529983	2.454132611	2.4367529983	2.4367529983	2.4365788494	2.4367529983	2.4367529983	2.5964216479	2.4367529983
1553286_at	3.3390851604	3.4450247724	3.3101808716	3.1962069366	3.1154366568	3.2320381936	3.170296389	3.2694929659	3.6379565764	3.1789637713	2.9634738464	3.1728330947	3.2383252985	3.4718227227	3.1556571584	3.3828774329	3.1625744511	2.924867051	3.1962654038	3.2750497827	3.3982280893	3.2479180704	3.3670526439	3.2594236916	3.2429867224	3.2418843013	3.2217755341	3.2554835149	3.5597506316	3.3680891707
1553288_a_at	2.4363202849	2.4363202849	2.4363202849	2.4363202849	2.4363202849	2.4363202849	2.4395630473	2.4363202849	2.4883966856	2.4363202849	2.4364049777	2.4363202849	2.4363202849	2.4363202849	2.4467679333	2.4363202849	2.4363202849	2.5575577321	2.4363202849	2.4363202849	2.4363202849	2.4363202849	2.4363202849	2.4419415002	2.4363202849	2.4819675874	2.4363202849	2.437775431	2.4363202849	2.4363202849
1553292_s_at	4.1271923836	3.9620550965	3.9245388294	4.0635230755	3.8157818942	4.0008045378	4.0045619147	4.1110379837	4.6931679865	4.0608875206	3.4258626469	3.8923497554	3.9211707549	4.4568417818	3.9050089634	4.1661159877	3.8483219045	4.0359599513	4.3695562942	3.5545345421	3.9985736854	4.1836638017	3.9620550965	4.2634255471	4.3455997061	3.8700749676	4.0194740535	3.9817570585	4.3472086002	4.1361922574
1553293_at	2.436292054	2.436292054	2.436292054	2.436292054	2.436292054	2.436292054	2.436292054	2.436292054	2.436292054	2.4372077466	2.436292054	2.436292054	2.436292054	2.436292054	2.436292054	2.436292054	2.436292054	2.4381871826	2.436542231	2.436292054	2.436292054	2.436292054	2.436292054	2.436292054	2.436292054	2.436292054	2.436292054	2.436292054	2.436292054	2.436292054
1553295_at	2.436292054	2.436292054	2.436292054	2.436292054	2.436292054	2.436292054	2.4680584529	2.436292054	2.436292054	2.436292054	2.436292054	2.436292054	2.436292054	2.436292054	2.436292054	2.436292054	2.436292054	2.436292054	2.436292054	2.436292054	2.436292054	2.4367442234	2.436292054	2.436292054	2.436292054	2.436292054	2.436292054	2.436292054	2.436292054	2.4363818497
1553296_at	2.436292054	2.436292054	2.436292054	2.436292054	2.436292054	2.436292054	2.436292054	2.436292054	2.436292054	2.4562953062	2.436292054	2.436292054	2.436292054	2.436292054	2.436292054	2.436292054	2.436292054	2.436292054	2.436292054	2.436292054	2.436292054	2.5136186957	2.4503622885	2.436292054	2.4429098181	2.436292054	2.436292054	2.436292054	2.436292054	2.436292054
1553297_a_at	3.4421014626	3.4742587794	3.4384642866	3.3448358274	4.3187830108	3.4865139271	3.4742587794	3.563798031	3.1823260415	3.1106107768	4.4334964912	3.4865139271	3.6971188413	3.6029976875	3.6255729186	3.2589183396	3.5028452342	4.2493949605	3.8227317442	3.2432809922	3.6859659855	3.7565529108	3.4742587794	3.4654129012	3.8950546136	3.9483614252	3.1654131722	3.2146744146	3.5124115181	3.4742587794
1553298_at	2.4414756799	2.4364330003	2.4439387966	2.4983062653	2.4365864206	2.4365522938	2.4365522938	2.436292054	2.4365522938	2.4365522938	2.4586855735	2.4536560351	2.43799238	2.439178561	2.4365522938	2.4365522938	2.4375643352	2.4365522938	2.4481960397	2.4663952718	2.4365522938	2.4365522938	2.485546885	2.4365522938	2.4365522938	2.4365522938	2.4504660502	2.4364720892	2.4377790654	2.4365522938
1553299_at	2.436292054	2.436292054	2.4433989355	2.436292054	2.436292054	2.436292054	2.436292054	2.4763567526	2.436292054	2.436292054	2.441279854	2.436292054	2.436292054	2.436292054	2.436292054	2.436292054	2.436292054	2.436292054	2.4395032026	2.436292054	2.436292054	2.436292054	2.436292054	2.436292054	2.436292054	2.436292054	2.436292054	2.436292054	2.436292054	2.436292054
1553300_a_at	2.436292054	2.436292054	2.436292054	2.436292054	2.436292054	2.436292054	2.4382834493	2.436292054	2.44232347	2.436292054	2.4430378729	2.436292054	2.525238374	2.436292054	2.436292054	2.436292054	2.436292054	2.436292054	2.4604911629	2.4748768275	2.436292054	2.436292054	2.436292054	2.436292054	2.436292054	2.436292054	2.436292054	2.436292054	2.4906529273	2.436292054
1553301_a_at	2.4365340331	2.4365340331	2.4367760122	2.4365340331	2.4365340331	2.4365340331	2.4365340331	2.4365340331	2.4365340331	2.4365340331	2.4365340331	2.4365340331	2.436292054	2.4365340331	2.4365340331	2.4365340331	2.4518379308	2.4365340331	2.4365340331	2.4833577147	2.4365340331	2.4365340331	2.4916758206	2.4365340331	2.4522129395	2.4365340331	2.436292054	2.4365340331	2.4365340331	2.4510371571
1553303_at	2.436292054	2.436292054	2.436292054	2.436292054	2.436292054	2.436292054	2.436292054	2.436292054	2.436292054	2.436292054	2.436292054	2.436292054	2.436292054	2.436292054	2.436292054	2.436292054	2.436292054	2.436292054	2.436292054	2.436292054	2.436292054	2.436292054	2.436292054	2.436292054	2.436292054	2.436292054	2.436292054	2.436292054	2.436292054	2.436292054
1553304_at	3.3320074498	3.3186363348	3.3538903707	3.4571599267	3.3209837505	3.3186363348	3.3764583402	3.234020766	2.6927522923	3.2556831927	3.6974131065	3.3454284154	3.4218334201	3.30935042	3.2848320754	3.3131040734	3.6045182136	3.4622247732	3.3186363348	3.335049175	3.2551966522	3.1503215329	3.496942882	3.2631583519	3.2638757807	3.2603389485	3.8545633496	3.279297438	2.9845462012	3.5288697708
1553306_at	2.436292054	2.436292054	2.436292054	2.436292054	2.443987697	2.436292054	2.436292054	2.436292054	2.436292054	2.436292054	2.436292054	2.436292054	2.4449544101	2.4532613964	2.436292054	2.436292054	2.436292054	2.436292054	2.436292054	2.4733963837	2.4792466124	2.436292054	2.436292054	2.436292054	2.436292054	2.436292054	2.436292054	2.436292054	2.436292054	2.436292054
1553310_at	2.4379849739	2.4655596558	2.436292054	2.436292054	2.4765211341	2.436292054	2.436292054	2.436292054	2.436292054	2.436292054	2.436292054	2.436292054	2.5238000599	2.436292054	2.436292054	2.436292054	2.4400773572	2.4485802296	2.4407564571	2.436292054	2.436292054	2.436292054	2.5472195137	2.436292054	2.436292054	2.4447015173	2.436292054	2.436292054	2.436292054	2.436292054
1553311_at	2.913112967	2.9767600919	3.0285849865	2.7854385674	2.9304075135	3.0613481934	3.1291472617	2.5818075957	3.0363127444	2.5472337186	3.1498073348	2.6956385466	3.1576927694	3.3159871376	3.0439710418	2.8982078246	3.3661975165	2.7789122454	2.7238782682	2.7296067826	2.792809245	3.1603489485	2.9515802831	2.9296506188	3.023759017	3.6309107382	2.9266258941	2.6178833589	3.0520405447	3.6341924775
1553313_s_at	2.700373191	2.6548107188	2.5714359587	2.6240516105	2.8912782857	2.5927464814	2.8006434803	2.5264997127	2.4865076413	2.6486195895	2.7778710588	2.6647707179	2.529058648	2.5911075493	2.7148616368	2.8981438224	2.8823078529	2.5564265667	2.5685292954	2.8030832973	2.456438667	2.6716908227	2.75005319	2.5715668519	2.9610858766	2.6475308575	2.7372535819	2.892080415	2.4599423406	2.7771102766
1553314_a_at	2.436292054	2.436292054	2.436292054	2.436292054	2.436292054	2.551556711	2.436292054	2.4445638769	2.5070708953	2.4575932259	2.436292054	2.436292054	2.436292054	2.436292054	2.436292054	2.436292054	2.436292054	2.436292054	2.436292054	2.436292054	2.436292054	2.436292054	2.436292054	2.436292054	2.436292054	2.436292054	2.4370318674	2.436292054	2.436292054	2.436292054
1553315_at	2.4391098394	2.6096122869	2.4391098394	2.4391098394	2.4391098394	2.4372096039	2.4372096039	2.436854063	2.4599065005	2.4502564452	2.4424974276	2.446636954	2.4391098394	2.4391098394	2.441077426	2.4885080102	2.4391098394	2.4749921099	2.5739722662	2.5575471779	2.4391098394	2.4900399661	2.4391098394	2.436854063	2.4410939725	2.4372096039	2.586075487	2.4391098394	2.4391098394	2.4391098394
1553316_at	2.436292054	2.436292054	2.4431262455	2.436292054	2.436292054	2.436292054	2.436292054	2.4750525237	2.436292054	2.436292054	2.4368440606	2.436292054	2.436292054	2.436292054	2.436292054	2.439299805	2.436292054	2.436292054	2.436292054	2.436292054	2.436292054	2.436292054	2.436292054	2.436292054	2.436292054	2.4416589324	2.4974330082	2.436292054	2.436292054	2.436292054
1553317_s_at	2.4711166191	2.458837478	2.4631874171	2.458837478	2.5597766301	2.4631874171	2.4389217005	2.458837478	2.4631874171	2.4631874171	2.4652130268	2.4631874171	2.476400772	2.7833381627	2.4816401534	2.468509604	2.4631874171	2.4631874171	2.4914175917	2.4631874171	2.4631874171	2.4631874171	2.4631988546	2.4631874171	2.4671719666	2.4631874171	2.7020183813	2.4631874171	2.4631874171	2.6006830131
1553318_at	2.436292054	2.436292054	2.436292054	2.436292054	2.436292054	2.436292054	2.436292054	2.436292054	2.436292054	2.436292054	2.436292054	2.436292054	2.436292054	2.436292054	2.436292054	2.436292054	2.436292054	2.4470219196	2.436292054	2.436292054	2.4591816682	2.436292054	2.436292054	2.4613004273	2.4374102289	2.436292054	2.4546338715	2.436292054	2.436292054	2.436292054
1553319_at	2.436292054	2.436292054	2.436292054	2.436292054	2.436292054	2.436292054	2.436292054	2.436292054	2.4367145241	2.436292054	2.436292054	2.4390665003	2.436292054	2.436292054	2.436292054	2.436292054	2.4363716453	2.436292054	2.436292054	2.436292054	2.436292054	2.436292054	2.436292054	2.436292054	2.436292054	2.436292054	2.436292054	2.436292054	2.436292054	2.436292054
1553320_s_at	2.436292054	2.436292054	2.436292054	2.436292054	2.436292054	2.436292054	2.436292054	2.436292054	2.436292054	2.436292054	2.436292054	2.436292054	2.436292054	2.436292054	2.436292054	2.436292054	2.436292054	2.436292054	2.436292054	2.436292054	2.436292054	2.436292054	2.436292054	2.436292054	2.436292054	2.436292054	2.436292054	2.436292054	2.436292054	2.436292054
1553321_a_at	2.436292054	2.4621055033	2.436292054	2.436292054	2.4364290375	2.436292054	2.436292054	2.436292054	2.436292054	2.436292054	2.436292054	2.436292054	2.436292054	2.436292054	2.436292054	2.436292054	2.436292054	2.436292054	2.436292054	2.436292054	2.436292054	2.4492038805	2.436292054	2.436292054	2.4486218885	2.4398092073	2.4467926335	2.436292054	2.4523441016	2.4364751763
1553322_s_at	2.4412922019	2.436292054	2.436292054	2.436292054	2.436292054	2.436292054	2.436292054	2.436292054	2.436292054	2.436292054	2.4595099974	2.436292054	2.436292054	2.436292054	2.436292054	2.4428615732	2.436292054	2.436292054	2.4377234947	2.436292054	2.436292054	2.436292054	2.436292054	2.48188622	2.4603054162	2.436292054	2.436292054	2.436292054	2.436292054	2.4689953589
1553323_a_at	2.436292054	2.439798939	2.436292054	2.436292054	2.436292054	2.436292054	2.436292054	2.436292054	2.436292054	2.436292054	2.436292054	2.436292054	2.436292054	2.4371743735	2.4381906471	2.436292054	2.436292054	2.436292054	2.436292054	2.462167654	2.436292054	2.436292054	2.4386898793	2.436292054	2.4462221718	2.448503437	2.436292054	2.436292054	2.436292054	2.436292054
1553325_at	2.436292054	2.436292054	2.436292054	2.436292054	2.436292054	2.436292054	2.436292054	2.436292054	2.4463492207	2.4505398348	2.436292054	2.4451817725	2.436292054	2.436292054	2.436292054	2.436292054	2.436292054	2.4376323157	2.436292054	2.436292054	2.436292054	2.436292054	2.4417605169	2.436292054	2.436292054	2.436292054	2.436292054	2.436292054	2.436292054	2.436292054
1553326_at	2.436292054	2.436292054	2.436292054	2.436292054	2.436292054	2.436292054	2.436292054	2.436292054	2.436292054	2.4719683505	2.436292054	2.436292054	2.4511253934	2.436292054	2.436292054	2.436292054	2.436292054	2.436292054	2.436292054	2.436292054	2.436292054	2.436292054	2.436292054	2.436292054	2.436292054	2.436292054	2.436292054	2.436292054	2.436292054	2.436292054
1553327_a_at	2.436292054	2.436292054	2.436292054	2.436292054	2.436292054	2.436292054	2.436292054	2.4406782803	2.436292054	2.436292054	2.436292054	2.436292054	2.436292054	2.436292054	2.436292054	2.436292054	2.436292054	2.436292054	2.436292054	2.436292054	2.436292054	2.436292054	2.436292054	2.436292054	2.4389302519	2.4553008142	2.436292054	2.4368390026	2.436292054	2.436292054
1553328_a_at	2.436292054	2.4398424911	2.436292054	2.436292054	2.441823132	2.436292054	2.436292054	2.436292054	2.436292054	2.436292054	2.436292054	2.436292054	2.436292054	2.436292054	2.436292054	2.436292054	2.436292054	2.436292054	2.4373737787	2.436292054	2.436292054	2.4363800626	2.436292054	2.436292054	2.436292054	2.436292054	2.436292054	2.436292054	2.436292054	2.436292054
1553329_at	2.436292054	2.436292054	2.436292054	2.436292054	2.436292054	2.436292054	2.436292054	2.436292054	2.436292054	2.436292054	2.436292054	2.436292054	2.436292054	2.436292054	2.436292054	2.436292054	2.4389570123	2.436292054	2.436292054	2.436292054	2.436292054	2.4395996238	2.436292054	2.436292054	2.436292054	2.436292054	2.436292054	2.436292054	2.436292054	2.436292054
1553330_at	2.436292054	2.436292054	2.436292054	2.436292054	2.436292054	2.436292054	2.4385517889	2.436292054	2.436292054	2.436292054	2.436292054	2.436292054	2.436292054	2.436292054	2.436292054	2.436292054	2.436292054	2.436292054	2.436292054	2.436292054	2.436292054	2.436292054	2.436292054	2.436292054	2.436292054	2.436292054	2.436292054	2.436292054	2.4526530635	2.436292054
1553333_at	2.436292054	2.4750469436	2.4553260367	2.436292054	2.436292054	2.436292054	2.436292054	2.436292054	2.436292054	2.5542193168	2.436292054	2.436292054	2.436292054	2.436292054	2.436292054	2.436292054	2.436292054	2.4881166177	2.436292054	2.436292054	2.436292054	2.436292054	2.4364475987	2.436292054	2.436292054	2.436292054	2.436292054	2.436292054	2.436292054	2.4476402994
1553335_x_at	2.436292054	2.436292054	2.436292054	2.436292054	2.436292054	2.436292054	2.436292054	2.436292054	2.436292054	2.436292054	2.436292054	2.436292054	2.436292054	2.436292054	2.436292054	2.436292054	2.436292054	2.436292054	2.436292054	2.436292054	2.436292054	2.436292054	2.436292054	2.436292054	2.436292054	2.436292054	2.436292054	2.436292054	2.436292054	2.436292054
1553336_a_at	2.436292054	2.436292054	2.436292054	2.436292054	2.436292054	2.436292054	2.436292054	2.436292054	2.436292054	2.436292054	2.436292054	2.436292054	2.436292054	2.436292054	2.436292054	2.436292054	2.4388971972	2.436292054	2.436292054	2.436292054	2.436292054	2.436292054	2.4376399022	2.436292054	2.4367429271	2.436292054	2.436292054	2.4363890746	2.436292054	2.436292054
1553338_at	2.5965959368	2.6460283015	2.7979481631	2.4727888372	2.5348961059	2.5368437375	2.8746078582	2.4917932161	2.6457536193	2.4597682213	2.8072536777	2.4729852505	2.5319264448	2.5368437375	2.5454337097	2.5380927091	2.5368437375	2.6287273087	2.5610614739	2.5368437375	2.5392846955	2.6441760292	2.5128706287	2.5582176718	2.5368437375	2.5463400971	2.5248835264	2.5371424802	2.5027118188	2.6577266728
1553340_s_at	2.4608170632	2.4665292549	2.4608170632	2.4608170632	2.4608170632	2.4608170632	2.4609798852	2.4608170632	2.557439872	2.4713669064	2.4608170632	2.5193754886	2.4608170632	2.4465618991	2.5016312942	2.560042557	2.4608170632	2.4608170632	2.4608170632	2.4608170632	2.4608170632	2.4608170632	2.4608170632	2.4608170632	2.4608170632	2.4608170632	2.4608170632	2.4608170632	2.4608170632	2.4608170632
1553341_at	2.436292054	2.436292054	2.4387714971	2.436292054	2.436292054	2.436292054	2.448866479	2.436292054	2.436292054	2.436292054	2.436292054	2.436292054	2.436292054	2.436292054	2.4699332339	2.436292054	2.436292054	2.436292054	2.436292054	2.4456531789	2.4774172118	2.436292054	2.436292054	2.436292054	2.436292054	2.436292054	2.5480514488	2.436292054	2.436292054	2.436292054
1553344_at	2.436292054	2.436292054	2.436292054	2.4687214192	2.4390436193	2.436292054	2.436292054	2.436292054	2.436292054	2.436292054	2.436292054	2.436292054	2.436292054	2.436292054	2.436292054	2.436292054	2.4374058395	2.436292054	2.436292054	2.436292054	2.436292054	2.436292054	2.436292054	2.436292054	2.436292054	2.5073625771	2.4378919014	2.4431880782	2.436292054	2.436292054
1553346_a_at	2.436292054	2.436292054	2.436292054	2.436292054	2.436292054	2.436292054	2.436292054	2.436292054	2.436292054	2.436292054	2.4633402898	2.4551317712	2.436292054	2.436292054	2.436292054	2.436292054	2.436292054	2.436292054	2.436292054	2.4739060851	2.436292054	2.436292054	2.436292054	2.436292054	2.436292054	2.4397779229	2.436292054	2.436292054	2.436292054	2.436292054
1553347_s_at	2.436292054	2.4613757384	2.436292054	2.436292054	2.436292054	2.436292054	2.436292054	2.436292054	2.436292054	2.436292054	2.436292054	2.436292054	2.436292054	2.436292054	2.436292054	2.436292054	2.436292054	2.436292054	2.436292054	2.436292054	2.436292054	2.436292054	2.436292054	2.436292054	2.436292054	2.436292054	2.436292054	2.436292054	2.436292054	2.4415560466
1553348_a_at	2.9813511445	2.6661630687	2.840227753	2.8858828637	2.6666662963	2.7495783265	2.7496609855	2.8040330054	2.6666662963	2.8247976006	2.84470563	2.6844658619	2.7511758454	2.8938719096	2.8205381632	2.9021718347	2.6661630687	2.7688669095	2.6666662963	2.7428194661	2.6661630687	2.7752531423	2.6617065468	2.7662117757	2.7596447372	2.7437960556	2.8545463163	2.6666662963	2.6666662963	2.7782868587
1553349_at	4.6942249706	4.1021380445	4.441219501	4.5547567573	4.3518149076	4.9034147344	4.9783271405	4.5817941643	5.2158470468	4.8632351336	4.3500995361	4.9002519186	4.7205372495	4.9721394926	4.6384348338	5.1391097901	4.5079465708	4.6556800261	4.8294393602	4.1717652779	5.1828123271	4.4846197447	4.2837226212	4.9032311204	5.0240132688	4.5354172409	4.6518294277	5.1652993206	4.7047347644	4.6500958864
1553350_at	2.436292054	2.436292054	2.436292054	2.436292054	2.436292054	2.4373560664	2.436292054	2.436292054	2.436292054	2.436292054	2.436292054	2.436292054	2.436292054	2.436292054	2.436292054	2.436292054	2.436292054	2.436292054	2.436292054	2.436292054	2.436292054	2.436292054	2.436292054	2.436292054	2.436292054	2.436292054	2.436292054	2.436292054	2.436292054	2.436292054
1553351_at	2.436292054	2.436292054	2.436292054	2.436292054	2.436292054	2.436292054	2.436292054	2.436292054	2.436292054	2.436292054	2.436292054	2.436292054	2.436292054	2.436292054	2.436292054	2.436292054	2.436292054	2.436292054	2.436292054	2.436292054	2.436292054	2.436292054	2.436292054	2.436292054	2.436292054	2.436292054	2.436292054	2.448173446	2.436292054	2.436292054
1553352_x_at	2.4762341029	2.4448793159	2.4448793159	2.4661240998	2.4886310484	2.4491388023	2.4470952325	2.4491388023	2.4448793159	2.4491388023	2.479311567	2.4566226577	2.4491388023	2.4491388023	2.4844629164	2.5258271216	2.4491388023	2.4491388023	2.4935341275	2.4888096782	2.4491388023	2.4754838388	2.4491388023	2.461733135	2.4789191671	2.4491388023	2.4491388023	2.4491388023	2.4469228856	2.4491388023
1553354_a_at	2.436292054	2.436292054	2.4403001048	2.436292054	2.436292054	2.4845005071	2.436292054	2.4415426773	2.436292054	2.436292054	2.436292054	2.4862287685	2.436292054	2.436292054	2.436292054	2.436292054	2.436292054	2.436292054	2.436292054	2.4555176826	2.5205756506	2.436292054	2.436292054	2.436292054	2.436292054	2.4368639475	2.436292054	2.436292054	2.436292054	2.436292054
1553355_at	2.436292054	2.436292054	2.436292054	2.436292054	2.436292054	2.436292054	2.4577780414	2.436292054	2.436292054	2.436329213	2.436292054	2.436292054	2.436292054	2.436292054	2.436292054	2.436292054	2.436292054	2.436292054	2.436292054	2.436292054	2.436292054	2.436292054	2.436292054	2.436292054	2.4577090367	2.436292054	2.436292054	2.436292054	2.436292054	2.436292054
1553356_at	2.436292054	2.436292054	2.436292054	2.436292054	2.436292054	2.436292054	2.436292054	2.4372707469	2.436292054	2.436292054	2.436292054	2.436292054	2.436292054	2.436292054	2.436292054	2.436292054	2.436292054	2.436292054	2.4384853066	2.436292054	2.436292054	2.436292054	2.4363194567	2.436292054	2.436292054	2.436292054	2.436292054	2.436292054	2.436292054	2.436292054
1553357_at	2.436292054	2.436292054	2.436292054	2.436292054	2.436292054	2.436292054	2.436292054	2.436292054	2.436292054	2.436292054	2.436292054	2.4406532168	2.436292054	2.436292054	2.436292054	2.436292054	2.436292054	2.436292054	2.436292054	2.436292054	2.436292054	2.436292054	2.436292054	2.436292054	2.436292054	2.4451760119	2.436292054	2.436292054	2.436292054	2.436292054
1553359_at	2.4409368791	2.4409368791	2.5208222394	2.4409368791	2.4409368791	2.4383956241	2.4409368791	2.4947330471	2.4409368791	2.4795596341	2.4409368791	2.4444161779	2.4409368791	2.4364729623	2.4409368791	2.4409368791	2.4409368791	2.4409368791	2.4393660898	2.4414585303	2.4409368791	2.4409368791	2.4409368791	2.4409368791	2.4409368791	2.4444065448	2.4525907566	2.437343839	2.4409368791	2.5047619644
1553361_x_at	2.4373738045	2.4373738045	2.4373738045	2.4376022128	2.4373738045	2.4373738045	2.4373738045	2.4373738045	2.4373738045	2.4373738045	2.4373738045	2.4412743	2.4373738045	2.4373738045	2.4373738045	2.4373738045	2.4373738045	2.4373738045	2.4373738045	2.4423229409	2.4528750675	2.4373738045	2.4373738045	2.4373738045	2.4373738045	2.4373738045	2.4373738045	2.4373738045	2.4373738045	2.4373738045
1553362_at	2.436292054	2.436292054	2.436292054	2.436292054	2.4459345601	2.436292054	2.436292054	2.4419412957	2.436292054	2.436292054	2.436292054	2.436292054	2.436292054	2.436292054	2.436292054	2.436292054	2.436292054	2.4368766059	2.436292054	2.436292054	2.436292054	2.436292054	2.436292054	2.436292054	2.436292054	2.436292054	2.436292054	2.436292054	2.436292054	2.436292054
1553363_at	2.436292054	2.436292054	2.436292054	2.436292054	2.4778095337	2.4655367681	2.436292054	2.4384605875	2.436292054	2.436292054	2.436292054	2.436292054	2.436292054	2.436292054	2.436292054	2.486458641	2.5165996328	2.5369393045	2.436292054	2.436292054	2.436292054	2.436292054	2.436292054	2.436292054	2.4373930728	2.436292054	2.436292054	2.436292054	2.436292054	2.436292054
1553364_at	2.436292054	2.436560819	2.4367682561	2.436560819	2.4419565493	2.436560819	2.436560819	2.436560819	2.436978906	2.436560819	2.4391816434	2.436560819	2.4393082055	2.4756606061	2.436560819	2.436560819	2.436560819	2.436560819	2.436560819	2.436560819	2.4382039142	2.436560819	2.436560819	2.436560819	2.4628234418	2.436560819	2.436560819	2.436560819	2.448075383	2.4695380208
1553365_at	2.46277338	2.4376629504	2.4376629504	2.4497339226	2.4376629504	2.4376629504	2.4376629504	2.4679344001	2.4389104537	2.4376629504	2.4376629504	2.4376629504	2.4376629504	2.4376629504	2.4387207402	2.4376795319	2.4459870294	2.4376629504	2.4376629504	2.436292054	2.4415623204	2.4536590602	2.4385164135	2.4376629504	2.4376629504	2.4376629504	2.4376629504	2.4376629504	2.4376629504	2.4376629504
1553366_s_at	2.436292054	2.436292054	2.436292054	2.4907565111	2.436292054	2.436292054	2.436292054	2.436292054	2.436292054	2.436292054	2.436292054	2.436292054	2.436292054	2.5114206684	2.436292054	2.436292054	2.436292054	2.436292054	2.436292054	2.436292054	2.436292054	2.436292054	2.436292054	2.436292054	2.4365571419	2.436292054	2.436292054	2.4636314846	2.436292054	2.4454284479
1553367_a_at	2.436292054	2.436292054	2.436292054	2.436292054	2.436292054	2.436292054	2.436292054	2.436292054	2.436292054	2.436292054	2.436292054	2.436292054	2.436292054	2.436292054	2.436292054	2.436292054	2.4408583251	2.436292054	2.436292054	2.436292054	2.436292054	2.436292054	2.436292054	2.436292054	2.436292054	2.436292054	2.436292054	2.436292054	2.436292054	2.436292054
1553369_at	3.1878405624	2.7626505806	2.8044080213	3.4093337564	2.5516473895	2.67575632	2.8044080213	2.6746147316	2.8430235688	3.2098378323	2.5566568609	2.627529272	2.9677849465	2.5596328443	2.5516473895	2.904427124	2.9163301686	2.8044080213	2.5612747484	3.1276252751	2.6321092053	2.8613477508	2.8124220862	2.6362651622	2.8863650923	2.8397698067	2.6765293236	2.8398018039	3.194512003	2.6320844626
1553371_at	2.436292054	2.436292054	2.436292054	2.436292054	2.436292054	2.436292054	2.436292054	2.436292054	2.436292054	2.436292054	2.436292054	2.436292054	2.436292054	2.436292054	2.436292054	2.436292054	2.436292054	2.436292054	2.436292054	2.436292054	2.436292054	2.436292054	2.436292054	2.436292054	2.436292054	2.4488403061	2.436292054	2.436292054	2.4509708402	2.436292054
1553372_at	2.436292054	2.436292054	2.436292054	2.4506650982	2.436292054	2.4596545698	2.4504736727	2.436292054	2.436292054	2.436292054	2.5212835902	2.436292054	2.4517611738	2.436292054	2.436292054	2.4362946775	2.4455680477	2.436292054	2.436292054	2.436292054	2.456035948	2.4668209672	2.436292054	2.4437501023	2.4409267474	2.4921725743	2.436292054	2.4364396595	2.4698434054	2.436292054
1553373_at	2.4847017937	2.436292054	2.4363276762	2.436292054	2.436292054	2.4362988706	2.436292054	2.436292054	2.436292054	2.4404034462	2.436292054	2.436292054	2.436292054	2.436292054	2.436292054	2.436292054	2.436292054	2.436292054	2.436292054	2.436292054	2.436292054	2.436292054	2.436292054	2.436292054	2.4631444967	2.436292054	2.436292054	2.436292054	2.4595850588	2.436292054
1553374_at	2.436292054	2.601716034	2.4485517086	2.4414478778	2.436292054	2.436292054	2.4519122593	2.436292054	2.436292054	2.436292054	2.436292054	2.436292054	2.4368620256	2.4934069171	2.436292054	2.436292054	2.436292054	2.436292054	2.436292054	2.436292054	2.436292054	2.436292054	2.436292054	2.436292054	2.436292054	2.436292054	2.436292054	2.4766618759	2.436292054	2.436292054
1553375_at	2.4384567388	2.4478176666	2.4366771177	2.4366771177	2.4391166718	2.4538430387	2.4368448585	2.4366771177	2.4366771177	2.4367995147	2.4366771177	2.4366771177	2.4365547206	2.4365547206	2.4366771177	2.4366771177	2.4516844994	2.4573170751	2.4366771177	2.4366771177	2.4616056521	2.4366771177	2.436292054	2.4409272644	2.4366771177	2.4366771177	2.4366771177	2.4366771177	2.437324848	2.4366771177
1553376_a_at	2.436292054	2.436292054	2.436292054	2.43672752	2.4640388601	2.436292054	2.436292054	2.436292054	2.436292054	2.436292054	2.436292054	2.436292054	2.436292054	2.4427397848	2.436292054	2.4362927738	2.4393887143	2.436292054	2.436292054	2.436292054	2.436292054	2.436292054	2.436292054	2.436292054	2.436292054	2.436292054	2.436292054	2.436292054	2.436292054	2.436292054
1553378_a_at	2.4369233502	2.4365919064	2.4369233502	2.4369233502	2.4369233502	2.4369233502	2.5313902933	2.4369233502	2.4726577022	2.4369233502	2.4369233502	2.4369233502	2.4369233502	2.4369233502	2.4369233502	2.4369233502	2.4369233502	2.4434902834	2.4369233502	2.4653112409	2.4375998814	2.4369233502	2.4513003111	2.4369233502	2.4369233502	2.4369233502	2.4369233502	2.6743376272	2.5376069605	2.4369233502
1553380_at	2.6911863971	2.5557624949	2.7221635721	2.8216033068	2.658388058	2.7221635721	2.8898964389	2.7845833169	2.7334227657	2.8851169631	2.6900911095	2.658229985	3.023433158	2.659407481	2.7225129225	2.7221635721	2.8146691102	2.6399047174	2.6561388533	3.1058113963	2.710484937	2.7221635721	2.6011083502	2.6561388533	2.8144165946	2.8283552727	2.8551321264	2.6587875052	2.7221635721	3.0095962369
1553383_at	2.436292054	2.436292054	2.436292054	2.436292054	2.436292054	2.436292054	2.436292054	2.436292054	2.436292054	2.436292054	2.436292054	2.436292054	2.436292054	2.436292054	2.436292054	2.436292054	2.436292054	2.436292054	2.436292054	2.436292054	2.436292054	2.4409737748	2.436292054	2.436292054	2.436292054	2.436292054	2.436292054	2.436292054	2.4953794595	2.436292054
1553385_at	2.436292054	2.6370724613	2.436292054	2.436292054	2.4638075656	2.436292054	2.436292054	2.436292054	2.436292054	2.436292054	2.436292054	2.436292054	2.436292054	2.436292054	2.436292054	2.436292054	2.436292054	2.436292054	2.436292054	2.436292054	2.4424574675	2.436292054	2.436292054	2.436292054	2.4883350105	2.436292054	2.436292054	2.436292054	2.436292054	2.436292054
1553386_at	2.4863971722	2.8139603903	2.4580018214	2.4641237558	2.4880021042	2.48446866	2.5545558661	2.4679227439	2.4973245507	2.4777356396	2.4777356396	2.4786924773	2.4773120107	2.4789498263	2.4571143943	2.4792936205	2.4788472859	2.4775238251	2.4777356396	2.4773120107	2.4897953605	2.4773120107	2.4736054482	2.4597399572	2.4925749561	2.4786021438	2.5693609227	2.4761776586	2.5466034339	2.4773120107
1553387_at	4.463034354	4.0566917623	4.453177995	4.7281245912	4.0472197399	4.658609638	4.6371743859	4.3596151151	4.9470743245	4.9360369544	4.3888298449	4.8534022326	4.705609132	4.566579353	4.4371079374	4.589675511	4.5053783568	4.600584014	4.706813807	4.557638088	4.4467592267	4.6900551142	4.6055344158	4.6687882629	4.9563655694	4.7628201162	4.6209146739	4.9551035789	4.2491098461	4.6820065822
1553388_at	2.436292054	2.436292054	2.436292054	2.436292054	2.436292054	2.436292054	2.436292054	2.436292054	2.436292054	2.436292054	2.436292054	2.436292054	2.436292054	2.436292054	2.436292054	2.436292054	2.436292054	2.436292054	2.436942397	2.436292054	2.436292054	2.436292054	2.436292054	2.436292054	2.436292054	2.436292054	2.436292054	2.436292054	2.436292054	2.436292054
1553389_at	2.5670963236	2.5275685198	2.5898642209	2.5275685198	2.5282802607	2.5275685198	2.5275685198	2.5275685198	2.5268567788	2.5275685198	2.5327972032	2.5275685198	2.5275685198	2.535905284	2.5275685198	2.5275685198	2.5275685198	2.5275685198	2.5275685198	2.5275685198	2.5258613828	2.5319438833	2.5275685198	2.5275685198	2.5416951175	2.5397351017	2.5792065583	2.5275685198	2.6687531677	2.5982369854
1553390_at	2.436292054	2.4371788245	2.5132711981	2.436292054	2.436292054	2.436292054	2.436292054	2.436292054	2.436292054	2.4381020943	2.436292054	2.436292054	2.436292054	2.4365487791	2.436292054	2.436292054	2.436292054	2.436292054	2.436292054	2.436292054	2.436292054	2.436292054	2.436292054	2.436292054	2.436292054	2.4421948856	2.436292054	2.436292054	2.4784249833	2.436292054
1553391_at	2.436292054	2.436292054	2.436292054	2.436292054	2.436292054	2.436292054	2.436292054	2.436292054	2.436292054	2.436292054	2.4497419204	2.436292054	2.436292054	2.436292054	2.436292054	2.436292054	2.436292054	2.436292054	2.436292054	2.4518630445	2.436292054	2.436292054	2.4504848157	2.436292054	2.436292054	2.436292054	2.436292054	2.436292054	2.436292054	2.436292054
1553392_at	2.4363538127	2.4363538127	2.4363538127	2.436292054	2.4363538127	2.4363538127	2.441886671	2.4363538127	2.4363538127	2.4456373061	2.4363538127	2.4363538127	2.4363538127	2.4363538127	2.4363538127	2.4541388193	2.4516973617	2.4363538127	2.4363538127	2.4363538127	2.4363538127	2.4442526071	2.4363538127	2.4363538127	2.4363538127	2.436292054	2.436292054	2.4363538127	2.4566286099	2.4363538127
1553394_a_at	2.436292054	2.436292054	2.436292054	2.436292054	2.436292054	2.436292054	2.436292054	2.436292054	2.436292054	2.436292054	2.436292054	2.436292054	2.436292054	2.436292054	2.436292054	2.436292054	2.436292054	2.436292054	2.436292054	2.436292054	2.436292054	2.436292054	2.436292054	2.436292054	2.436292054	2.436292054	2.436292054	2.436292054	2.436292054	2.436292054
1553395_a_at	2.6653138801	2.7130837214	2.8087197901	2.7762323011	2.7584993436	2.7112996483	2.7354911995	2.7115171173	2.7302580362	2.857872113	2.7986731573	2.7102432768	2.8768348459	2.7152844758	3.038209961	2.4897932391	2.8382498568	2.8134514911	2.7115171173	3.0658122926	2.7039534722	2.9551219139	2.7130837214	2.7396841576	2.691355679	2.7959043036	2.8634677045	2.8485226028	2.7781898248	2.7136733755
1553396_a_at	2.436292054	2.436292054	2.436292054	2.5865132627	2.436292054	2.436292054	2.436292054	2.436292054	2.436292054	2.436292054	2.4440220782	2.436292054	2.4992510107	2.436292054	2.5403762124	2.436292054	2.4749791891	2.436292054	2.436292054	2.436292054	2.436292054	2.436292054	2.436292054	2.436292054	2.436292054	2.436292054	2.5814281544	2.436292054	2.436292054	2.4411964959
1553397_at	2.436292054	2.4363044703	2.4363044703	2.4363044703	2.4363044703	2.4363044703	2.4363044703	2.4363044703	2.4363044703	2.4363044703	2.4363044703	2.4363044703	2.4363044703	2.4565819725	2.4363044703	2.4363044703	2.4363044703	2.4363044703	2.4363044703	2.4363044703	2.5613758397	2.44768169	2.4363044703	2.4363044703	2.4363044703	2.4363044703	2.4363044703	2.4364137284	2.4363044703	2.4363044703
1553398_at	2.436292054	2.4430474975	2.436292054	2.4436125692	2.436292054	2.436292054	2.436292054	2.436292054	2.436292054	2.436292054	2.4364004318	2.436292054	2.436292054	2.436292054	2.4386841146	2.436292054	2.436292054	2.436292054	2.436292054	2.436292054	2.436292054	2.436292054	2.436292054	2.436292054	2.436292054	2.436292054	2.436292054	2.436292054	2.436292054	2.436292054
1553399_a_at	2.5484487098	2.5466531528	2.5466531528	2.5466531528	2.5466531528	2.5466531528	2.5466531528	2.5466531528	2.5466531528	2.5494982143	2.6439776238	2.5466531528	2.5466531528	2.5466531528	2.5072431154	2.6107451484	2.5466531528	2.6987358065	2.5466531528	2.5466531528	2.5466531528	2.5466531528	2.5788933493	2.5466531528	2.5466531528	2.5466531528	2.6188951757	2.5495270125	2.6688237958	2.7004171321
1553400_a_at	2.6022652702	2.4899440891	2.6443391847	2.8023708001	2.5066488496	2.4922173009	2.7020454186	2.6228961858	3.0771288065	2.6468545238	2.5265405099	2.6655318633	2.666790304	2.5327391343	2.6577202078	2.649019012	2.6181965642	2.5579024181	2.8246308713	2.5450413559	2.8776837277	2.8198689209	2.5728290647	2.5148099828	2.7688583403	2.5147919231	2.6059720216	2.9739864064	2.609095631	2.7042796502
1553401_at	2.436292054	2.436292054	2.436292054	2.436292054	2.436292054	2.436292054	2.436292054	2.451323074	2.4428856358	2.436292054	2.436292054	2.436292054	2.436292054	2.436292054	2.436292054	2.4456575632	2.436292054	2.436292054	2.4597104425	2.436292054	2.436292054	2.436292054	2.436292054	2.436292054	2.436292054	2.436292054	2.436292054	2.436292054	2.436292054	2.4986246001
1553402_a_at	2.4458847563	2.4472767347	2.4472767347	2.5243042157	2.5081403194	2.4472767347	2.4472767347	2.5643230617	2.4784823372	2.4472767347	2.444862863	2.4472767347	2.4472767347	2.4472767347	2.4472767347	2.5003857443	2.4472767347	2.4630548789	2.5688650859	2.4472767347	2.4603642335	2.4472767347	2.4472767347	2.4703843774	2.4533738368	2.4472767347	2.4472767347	2.4472767347	2.5320261104	2.4472767347
1553403_at	2.436292054	2.436292054	2.436292054	2.436292054	2.436292054	2.436292054	2.436292054	2.436292054	2.4416051614	2.436292054	2.436292054	2.436292054	2.436292054	2.436292054	2.436292054	2.436292054	2.436292054	2.436292054	2.436292054	2.436292054	2.436292054	2.436292054	2.436292054	2.436292054	2.436292054	2.436292054	2.436292054	2.436292054	2.436292054	2.436292054
1553405_a_at	2.4367702096	2.4367702096	2.4367702096	2.4367702096	2.4367702096	2.436292054	2.514790095	2.606709573	2.4367702096	2.4457362881	2.4392865422	2.4367702096	2.4562802086	2.4367702096	2.4516165678	2.4367702096	2.4367702096	2.4377159146	2.7836536881	2.4458957415	2.4367702096	2.4367702096	2.4367702096	2.4367702096	2.436292054	2.4367702096	2.4382051883	2.4434010408	2.4367702096	2.4987312649
1553407_at	2.9007411751	2.81876041	2.889523241	2.9142683659	2.6264660528	3.0656237101	2.9942779752	2.889523241	2.8897378524	3.0756538494	2.8565958897	3.3270269161	2.8897378524	2.8672718839	2.8149109205	3.1692078877	2.8361341577	2.8871832786	2.8897378524	2.7572552611	2.9313033091	2.952139941	2.8255352044	3.0412442196	2.9356137536	2.7878362381	2.7812816685	2.889523241	2.8897378524	2.889523241
1553409_at	2.436292054	2.436292054	2.436292054	2.436292054	2.436292054	2.436292054	2.436292054	2.436292054	2.436292054	2.436292054	2.436292054	2.436292054	2.436292054	2.436292054	2.436292054	2.436292054	2.436292054	2.436292054	2.436292054	2.436292054	2.436292054	2.436292054	2.436292054	2.436292054	2.436292054	2.436292054	2.4389256696	2.436292054	2.436292054	2.436292054
1553410_a_at	2.436292054	2.436292054	2.436292054	2.436292054	2.436292054	2.436292054	2.436292054	2.436292054	2.436292054	2.436292054	2.436292054	2.436292054	2.436292054	2.436292054	2.436292054	2.436292054	2.436292054	2.436292054	2.436292054	2.436292054	2.436292054	2.436292054	2.436292054	2.436292054	2.436292054	2.436292054	2.436292054	2.436292054	2.436292054	2.436292054
1553411_s_at	2.436292054	2.436292054	2.436292054	2.436292054	2.4363990623	2.436292054	2.436292054	2.4379995982	2.436292054	2.436292054	2.436292054	2.436292054	2.436292054	2.436292054	2.436292054	2.436292054	2.4362921919	2.436292054	2.436292054	2.436292054	2.436292054	2.436292054	2.436292054	2.436292054	2.436292054	2.436292054	2.436292054	2.436292054	2.436292054	2.436292054
1553412_at	2.436292054	2.436292054	2.4937479746	2.436292054	2.4402623693	2.436292054	2.4408044326	2.436292054	2.436292054	2.436292054	2.436292054	2.436292054	2.436292054	2.436292054	2.436292054	2.436292054	2.4483454235	2.4555819514	2.436292054	2.436292054	2.436292054	2.4416011176	2.4387495927	2.436292054	2.436292054	2.436292054	2.436292054	2.436292054	2.436292054	2.4402567587
1553413_at	2.436292054	2.436292054	2.436292054	2.436292054	2.436292054	2.436292054	2.436292054	2.436292054	2.436292054	2.436292054	2.436292054	2.436292054	2.436292054	2.436292054	2.436292054	2.436292054	2.436292054	2.436292054	2.436292054	2.436292054	2.436292054	2.436292054	2.436292054	2.436292054	2.436292054	2.436292054	2.436292054	2.436292054	2.436292054	2.436292054
1553415_at	2.4472844198	2.436292054	2.436292054	2.436292054	2.436292054	2.436292054	2.436292054	2.436292054	2.436292054	2.436292054	2.436292054	2.436292054	2.436292054	2.436292054	2.436292054	2.4369033276	2.436292054	2.436292054	2.4477430876	2.4528766784	2.436292054	2.436292054	2.436292054	2.436292054	2.436292054	2.4420445241	2.436292054	2.436292054	2.436292054	2.4366758964
1553417_at	2.436292054	2.436292054	2.436292054	2.436292054	2.436292054	2.436292054	2.436292054	2.436292054	2.436292054	2.436292054	2.436292054	2.436292054	2.4694437927	2.436292054	2.436292054	2.436292054	2.436292054	2.437649446	2.436292054	2.436292054	2.436292054	2.436292054	2.436292054	2.436292054	2.436292054	2.436292054	2.436292054	2.436292054	2.436292054	2.436292054
1553418_a_at	2.436292054	2.436292054	2.436292054	2.436292054	2.436292054	2.436292054	2.436292054	2.436292054	2.436292054	2.436292054	2.436292054	2.4366491374	2.436292054	2.436292054	2.436292054	2.436292054	2.436292054	2.436292054	2.4696413905	2.436292054	2.436292054	2.436292054	2.436292054	2.436292054	2.436292054	2.436292054	2.436292054	2.436292054	2.436292054	2.436292054
1553420_at	2.436292054	2.4375307501	2.436292054	2.436292054	2.436292054	2.436292054	2.436292054	2.436292054	2.471298857	2.436292054	2.436292054	2.436292054	2.436292054	2.436292054	2.436292054	2.436292054	2.436292054	2.436292054	2.436292054	2.436292054	2.436292054	2.436292054	2.436292054	2.4395903784	2.436292054	2.436292054	2.436292054	2.436292054	2.436292054	2.436292054
1553422_s_at	2.436292054	2.436292054	2.436292054	2.436292054	2.436292054	2.436292054	2.436292054	2.5078080324	2.436292054	2.436292054	2.436292054	2.436292054	2.436292054	2.436292054	2.436292054	2.436292054	2.436292054	2.436292054	2.4474503021	2.436292054	2.5635291657	2.436292054	2.436292054	2.436292054	2.436292054	2.436292054	2.436292054	2.436292054	2.436292054	2.436292054
1553423_a_at	2.8004903607	2.7063234064	3.0171290472	2.8060360912	2.7125853717	2.8797207584	3.0787165635	2.9086216346	2.6442532115	3.1205344956	2.8746241638	3.4841009128	2.8355922615	2.7247884552	2.993124682	3.4048731352	2.9660583758	3.1561978685	2.6940833225	3.0755471179	2.8748086926	2.7267527953	2.9608091966	2.8974884579	2.9294963904	3.0407249178	2.8547218727	2.7772227272	2.4972543093	2.8707062298
1553424_at	2.436292054	2.436292054	2.436292054	2.436292054	2.436292054	2.436292054	2.436292054	2.436292054	2.436292054	2.436292054	2.436292054	2.436292054	2.436292054	2.436292054	2.436292054	2.436292054	2.436292054	2.436292054	2.436292054	2.436292054	2.436292054	2.436292054	2.436292054	2.436292054	2.436292054	2.4378903392	2.436292054	2.436292054	2.436292054	2.436292054
1553425_at	2.436292054	2.436292054	2.436292054	2.436292054	2.436292054	2.436292054	2.436292054	2.436292054	2.436292054	2.436292054	2.4364511214	2.4551883704	2.436292054	2.436292054	2.436292054	2.4363460903	2.436292054	2.436292054	2.436292054	2.436292054	2.4428174182	2.436292054	2.436292054	2.4669947696	2.436292054	2.436292054	2.436292054	2.436292054	2.436292054	2.436292054
1553426_at	2.436292054	2.436292054	2.436292054	2.4485338147	2.436292054	2.436292054	2.436292054	2.436292054	2.437937401	2.436292054	2.436292054	2.436292054	2.436292054	2.436292054	2.436292054	2.436292054	2.436292054	2.436292054	2.436292054	2.436292054	2.436292054	2.436292054	2.4876468885	2.4800455375	2.436292054	2.436292054	2.436292054	2.436292054	2.4659587645	2.436292054
1553427_at	2.436292054	2.436292054	2.436292054	2.436292054	2.436292054	2.436292054	2.436292054	2.436292054	2.436292054	2.4569669879	2.436292054	2.436292054	2.436292054	2.436292054	2.436292054	2.436292054	2.436292054	2.436292054	2.436292054	2.436292054	2.436292054	2.436292054	2.436292054	2.436292054	2.436292054	2.436292054	2.436292054	2.436292054	2.436292054	2.436292054
1553428_at	2.436292054	2.436292054	2.4373495487	2.436292054	2.4382910215	2.436292054	2.436292054	2.4409298719	2.436292054	2.436292054	2.436292054	2.5302215079	2.436292054	2.436292054	2.436292054	2.436292054	2.436292054	2.436292054	2.436292054	2.436292054	2.436292054	2.436292054	2.436292054	2.436292054	2.436292054	2.436292054	2.436292054	2.436292054	2.436292054	2.436292054
1553429_at	2.4890018684	2.436292054	2.436292054	2.436292054	2.436292054	2.436292054	2.436292054	2.436292054	2.436292054	2.436292054	2.436292054	2.436292054	2.436292054	2.436292054	2.436292054	2.436292054	2.4602082363	2.436292054	2.436292054	2.436292054	2.436292054	2.436292054	2.436292054	2.436292054	2.436292054	2.436292054	2.4419624207	2.436292054	2.4372792549	2.436292054
1553430_a_at	2.436292054	2.436292054	2.436292054	2.436292054	2.43955051	2.436292054	2.436292054	2.436292054	2.436292054	2.436292054	2.447830204	2.436292054	2.436292054	2.436292054	2.436292054	2.436292054	2.436292054	2.436292054	2.436292054	2.436292054	2.436292054	2.436292054	2.436292054	2.436292054	2.436292054	2.436292054	2.4363577363	2.436292054	2.436292054	2.436292054
1553432_s_at	2.4386236439	2.4414941039	2.4386236439	2.4386236439	2.4725917541	2.4386236439	2.4386236439	2.4386236439	2.4386236439	2.4386236439	2.436292054	2.4386236439	2.4386236439	2.4386236439	2.4386236439	2.4386236439	2.4421379577	2.4386236439	2.448242182	2.4386236439	2.4386236439	2.4386236439	2.4386236439	2.4386236439	2.4386236439	2.4386236439	2.4386236439	2.4386236439	2.4386236439	2.4386236439
1553433_at	2.436292054	2.436292054	2.436292054	2.436292054	2.4545789934	2.436292054	2.696476031	2.436292054	2.436292054	2.436292054	2.436292054	2.4600618845	2.436292054	2.436292054	2.436292054	2.4378165854	2.436292054	2.436292054	2.436292054	2.436292054	2.436292054	2.436292054	2.436292054	2.4400077416	2.436292054	2.436292054	2.4761182184	2.436292054	2.436292054	2.6132419516
1553434_at	2.436292054	2.436292054	2.436292054	2.436292054	2.436292054	2.436292054	2.436292054	2.436292054	2.4552246743	2.4396651507	2.436292054	2.436292054	2.436292054	2.436292054	2.436292054	2.436292054	2.436292054	2.436292054	2.436292054	2.436292054	2.436292054	2.436292054	2.436292054	2.436292054	2.4366504073	2.436292054	2.436292054	2.436292054	2.436292054	2.436292054
1553435_at	2.436292054	2.4419021235	2.436292054	2.436292054	2.436292054	2.436292054	2.436292054	2.436292054	2.436292054	2.436292054	2.436292054	2.436292054	2.436292054	2.4475476433	2.436292054	2.436292054	2.436292054	2.436292054	2.436292054	2.436292054	2.4495583031	2.436292054	2.436292054	2.436292054	2.436292054	2.436292054	2.436292054	2.436292054	2.4540390451	2.4363315283
1553436_at	2.436292054	2.436292054	2.436292054	2.436292054	2.436292054	2.436292054	2.436292054	2.436292054	2.436292054	2.436292054	2.436292054	2.436292054	2.436292054	2.436292054	2.436292054	2.436292054	2.436292054	2.436292054	2.436292054	2.436292054	2.436292054	2.436292054	2.436292054	2.436292054	2.436292054	2.436292054	2.436292054	2.436292054	2.436292054	2.436292054
1553437_at	2.436292054	2.436292054	2.437708292	2.436292054	2.4715241147	2.4363781683	2.436292054	2.436292054	2.436292054	2.436292054	2.436292054	2.436292054	2.436292054	2.436292054	2.5328288722	2.436292054	2.436292054	2.436292054	2.4381572541	2.436292054	2.436292054	2.436292054	2.436292054	2.436292054	2.436292054	2.436292054	2.436292054	2.436292054	2.436292054	2.436292054
1553438_at	2.5155659053	2.456202964	2.4503334273	2.4415185841	2.4503334273	2.4503334273	2.5871599081	2.4503334273	2.4503334273	2.4503334273	2.4503334273	2.4503334273	2.4503334273	2.5021285803	2.436292054	2.4731629947	2.4503334273	2.4551198503	2.4548622604	2.4503334273	2.4503334273	2.4889074622	2.4503334273	2.4503334273	2.4913675558	2.4482100503	2.4549075342	2.4503334273	2.4503334273	2.4503334273
1553439_at	2.4366516874	2.4366516874	2.4456413648	2.4366516874	2.5316742198	2.4370113208	2.4366516874	2.4366516874	2.4366516874	2.4366516874	2.4366516874	2.4366516874	2.4366516874	2.4366516874	2.4422545577	2.4366516874	2.4366516874	2.4366516874	2.5083397967	2.4366516874	2.4366516874	2.4366516874	2.4372949925	2.4366516874	2.4366516874	2.4366516874	2.4366516874	2.4366516874	2.4366516874	2.4366516874
1553440_at	2.436292054	2.436292054	2.436292054	2.436292054	2.436292054	2.436292054	2.436292054	2.436292054	2.4468452727	2.436292054	2.4364920784	2.436292054	2.436292054	2.436292054	2.436292054	2.436292054	2.436292054	2.436292054	2.436292054	2.436292054	2.4480882038	2.436292054	2.436292054	2.436292054	2.4399300728	2.436292054	2.436292054	2.436292054	2.436292054	2.436292054
1553441_at	2.436292054	2.4505528645	2.436292054	2.436292054	2.436292054	2.436292054	2.4469798924	2.436292054	2.436292054	2.436292054	2.436292054	2.436292054	2.436292054	2.436292054	2.436292054	2.436292054	2.436292054	2.436292054	2.436292054	2.436292054	2.4531609528	2.436292054	2.436292054	2.436292054	2.436292054	2.436292054	2.436292054	2.436292054	2.436292054	2.436292054
1553442_a_at	2.436292054	2.436292054	2.436292054	2.436292054	2.436292054	2.436292054	2.436292054	2.436292054	2.436292054	2.436292054	2.436292054	2.436292054	2.436292054	2.436292054	2.436292054	2.436292054	2.436292054	2.436292054	2.4591779003	2.436292054	2.436292054	2.436292054	2.436418671	2.436292054	2.436292054	2.436292054	2.4424834589	2.436292054	2.436292054	2.436292054
1553443_at	2.436292054	2.436292054	2.436292054	2.436292054	2.436292054	2.436292054	2.436292054	2.436292054	2.436292054	2.436292054	2.436292054	2.436292054	2.436292054	2.436292054	2.436292054	2.436292054	2.436292054	2.436292054	2.436292054	2.436292054	2.436292054	2.436292054	2.436292054	2.436292054	2.436292054	2.436292054	2.436292054	2.436292054	2.436292054	2.436292054
1553444_a_at	2.4414151953	2.4414151953	2.4490495588	2.4414151953	2.4414151953	2.4414151953	2.4495732109	2.4414151953	2.4414151953	2.4414151953	2.4414151953	2.4414151953	2.4438148952	2.4414151953	2.4414151953	2.4414151953	2.4414151953	2.5652977557	2.4414151953	2.4414151953	2.4414151953	2.4414151953	2.4414151953	2.4414151953	2.4414151953	2.4414151953	2.4467200166	2.4414151953	2.4484585549	2.4414151953
1553446_at	2.436292054	2.436292054	2.436292054	2.436292054	2.436292054	2.436292054	2.436292054	2.436292054	2.436292054	2.436292054	2.436292054	2.436292054	2.436292054	2.436292054	2.436292054	2.436292054	2.436292054	2.436292054	2.436292054	2.436292054	2.436292054	2.436292054	2.436292054	2.436292054	2.4379870802	2.436292054	2.436292054	2.436292054	2.436292054	2.436292054
1553447_at	2.436292054	2.436292054	2.436292054	2.436292054	2.436292054	2.436292054	2.4485318154	2.436292054	2.436292054	2.436292054	2.436292054	2.436292054	2.436292054	2.436292054	2.436292054	2.436292054	2.436292054	2.436292054	2.436292054	2.436292054	2.436292054	2.4364864852	2.436292054	2.436292054	2.436292054	2.436292054	2.4368342881	2.4417393515	2.4432039928	2.436292054
1553448_at	2.436292054	2.436292054	2.436292054	2.436292054	2.436292054	2.436292054	2.436292054	2.436292054	2.436292054	2.436292054	2.436292054	2.436292054	2.436292054	2.436292054	2.436292054	2.436292054	2.436292054	2.436292054	2.436292054	2.436292054	2.436292054	2.436292054	2.436292054	2.436292054	2.436292054	2.436292054	2.436292054	2.436292054	2.436292054	2.436292054
1553449_at	2.5626611883	2.4520201142	2.4494874877	2.4520201142	2.479307935	2.495376408	2.4520201142	2.4520201142	2.4702718405	2.4440220077	2.4520201142	2.4494874877	2.4520201142	2.4520201142	2.5101101049	2.4520201142	2.4596633555	2.4820599042	2.4628897579	2.4520201142	2.4604570332	2.4689630512	2.4494874877	2.5994385377	2.4520201142	2.4494874877	2.4524863762	2.598499728	2.5038575517	2.4494874877
1553450_s_at	2.436292054	2.436292054	2.436292054	2.436292054	2.436292054	2.4426168142	2.436292054	2.436292054	2.436292054	2.436292054	2.436292054	2.436292054	2.4569893119	2.455422481	2.436292054	2.436292054	2.436292054	2.5374288076	2.436292054	2.436292054	2.436292054	2.436292054	2.436292054	2.436292054	2.436292054	2.4368167367	2.436292054	2.436292054	2.436292054	2.436292054
1553451_at	2.436292054	2.436292054	2.436292054	2.436292054	2.436292054	2.436292054	2.436292054	2.436292054	2.436292054	2.436292054	2.436292054	2.436292054	2.436292054	2.436292054	2.436292054	2.436292054	2.436292054	2.436292054	2.436292054	2.436292054	2.436292054	2.436292054	2.4363956934	2.436292054	2.436292054	2.436292054	2.436292054	2.436292054	2.436292054	2.436292054
1553452_at	2.436292054	2.436292054	2.436292054	2.436292054	2.436292054	2.436292054	2.436292054	2.436292054	2.436292054	2.436292054	2.436292054	2.436292054	2.436292054	2.4615180432	2.436292054	2.436292054	2.436292054	2.436292054	2.436292054	2.4366825517	2.436292054	2.436292054	2.436292054	2.436292054	2.4456523143	2.436292054	2.4480791699	2.4512416741	2.436292054	2.436292054
1553453_at	2.436292054	2.436292054	2.436292054	2.436292054	2.436292054	2.436292054	2.4609065565	2.436292054	2.436292054	2.4369634517	2.436292054	2.436292054	2.436292054	2.436292054	2.436292054	2.436292054	2.436292054	2.436292054	2.436292054	2.436292054	2.436292054	2.4393883764	2.436292054	2.436292054	2.436292054	2.436292054	2.436292054	2.436292054	2.436292054	2.4495673045
1553454_at	2.436292054	2.4458653272	2.436292054	2.436292054	2.436292054	2.436292054	2.436292054	2.436292054	2.436292054	2.436292054	2.436292054	2.436292054	2.436292054	2.436292054	2.436292054	2.436292054	2.436292054	2.436292054	2.5118140547	2.436292054	2.4476386806	2.436292054	2.436292054	2.436292054	2.436292054	2.436292054	2.436292054	2.436292054	2.436292054	2.436292054
1553456_at	2.436292054	2.436292054	2.436292054	2.436292054	2.436292054	2.436292054	2.436292054	2.436292054	2.436292054	2.436292054	2.436292054	2.436292054	2.436292054	2.436292054	2.436292054	2.436292054	2.436292054	2.436292054	2.436292054	2.436292054	2.436292054	2.436292054	2.436292054	2.436292054	2.436292054	2.436292054	2.436292054	2.436292054	2.436292054	2.436292054
1553457_at	2.436292054	2.436292054	2.436292054	2.436292054	2.436292054	2.436292054	2.436292054	2.436292054	2.436292054	2.436292054	2.436292054	2.436292054	2.436292054	2.436292054	2.436292054	2.436292054	2.436292054	2.436292054	2.436292054	2.436292054	2.436292054	2.436292054	2.436292054	2.436292054	2.436292054	2.436292054	2.4368714271	2.436292054	2.436292054	2.436292054
1553458_at	2.436292054	2.436292054	2.436292054	2.436292054	2.436292054	2.436292054	2.436292054	2.436292054	2.436292054	2.436292054	2.436292054	2.436292054	2.4438659229	2.436292054	2.436292054	2.436292054	2.436292054	2.436292054	2.436292054	2.436292054	2.436292054	2.436292054	2.436292054	2.436292054	2.436292054	2.436292054	2.436292054	2.436292054	2.436292054	2.436292054
1553459_at	2.436292054	2.436292054	2.436292054	2.436292054	2.436292054	2.436292054	2.436292054	2.436292054	2.436292054	2.436292054	2.436292054	2.436292054	2.436292054	2.436292054	2.436292054	2.436292054	2.436292054	2.436292054	2.436292054	2.436292054	2.436292054	2.436292054	2.436292054	2.436292054	2.436292054	2.436292054	2.436292054	2.436292054	2.436292054	2.436292054
1553460_at	2.436292054	2.436292054	2.436292054	2.436292054	2.436292054	2.436292054	2.436292054	2.436292054	2.436292054	2.436292054	2.436292054	2.436292054	2.436292054	2.436292054	2.436292054	2.436292054	2.4574137539	2.436292054	2.436292054	2.436292054	2.436292054	2.436292054	2.436292054	2.436292054	2.436292054	2.436292054	2.436292054	2.436292054	2.436292054	2.436292054
1553461_at	2.436292054	2.436292054	2.436292054	2.436292054	2.436292054	2.436292054	2.436292054	2.436292054	2.436292054	2.436292054	2.436292054	2.436292054	2.436292054	2.436292054	2.436292054	2.436292054	2.436292054	2.436292054	2.436292054	2.436292054	2.436292054	2.436292054	2.436292054	2.436292054	2.436292054	2.436292054	2.436292054	2.436292054	2.436292054	2.436292054
1553462_at	2.463552164	2.436292054	2.436292054	2.436292054	2.436292054	2.436292054	2.436292054	2.436292054	2.436292054	2.5323413515	2.436292054	2.5357965011	2.436292054	2.4639035987	2.4379362081	2.436292054	2.436292054	2.4617838251	2.4499750494	2.436292054	2.436292054	2.4365582465	2.436292054	2.4534292202	2.436292054	2.4447688657	2.4482232002	2.4574483922	2.436292054	2.436292054
1553464_at	2.436292054	2.436292054	2.436292054	2.436292054	2.436292054	2.436292054	2.436292054	2.436292054	2.436292054	2.436292054	2.436292054	2.436292054	2.436292054	2.436292054	2.436292054	2.436292054	2.436292054	2.436292054	2.436292054	2.436292054	2.436292054	2.436292054	2.436292054	2.436292054	2.436292054	2.436292054	2.436292054	2.436292054	2.436292054	2.436292054
1553465_a_at	2.4487799218	2.436292054	2.436292054	2.4534342239	2.436292054	2.4380883575	2.436292054	2.436292054	2.436292054	2.436292054	2.436292054	2.449812606	2.436292054	2.4374677555	2.436292054	2.436292054	2.436292054	2.436292054	2.436292054	2.436292054	2.436292054	2.436292054	2.436292054	2.436292054	2.436292054	2.4489429759	2.436292054	2.436292054	2.436292054	2.436292054
1553466_at	2.4558890412	2.4439230971	2.4393275515	2.4371443688	2.4864237274	2.495412523	2.4393275515	2.4393275515	2.4989187928	2.4393275515	2.4393275515	2.4393275515	2.4393275515	2.4437649361	2.4393275515	2.4709035849	2.436292054	2.4416634822	2.470986275	2.4371443688	2.4403323648	2.4393275515	2.4393275515	2.4393275515	2.4393275515	2.4393275515	2.45787536	2.4393275515	2.4393275515	2.4491462269
1553467_at	2.436292054	2.436292054	2.436292054	2.436292054	2.436292054	2.436292054	2.436292054	2.4404861265	2.436292054	2.436292054	2.436292054	2.436292054	2.436292054	2.436292054	2.436292054	2.436292054	2.436292054	2.436292054	2.436292054	2.436292054	2.436292054	2.436292054	2.436292054	2.436292054	2.436292054	2.436292054	2.4366602448	2.436292054	2.436292054	2.4364352562
1553468_at	2.436292054	2.436292054	2.436292054	2.436292054	2.436292054	2.436292054	2.4367228456	2.436292054	2.436292054	2.436292054	2.436292054	2.436292054	2.436292054	2.436292054	2.436292054	2.436292054	2.436292054	2.436292054	2.436292054	2.436292054	2.436292054	2.436292054	2.436292054	2.436292054	2.436292054	2.436292054	2.436292054	2.436292054	2.436292054	2.436292054
1553470_at	2.436292054	2.436292054	2.4401157406	2.436292054	2.436292054	2.436292054	2.436292054	2.436292054	2.436292054	2.4401588259	2.4892300457	2.436292054	2.436292054	2.436292054	2.436292054	2.436292054	2.436292054	2.436292054	2.436292054	2.436292054	2.4490782431	2.436292054	2.436292054	2.4473110707	2.436292054	2.436292054	2.4402796752	2.436292054	2.436292054	2.436292054
1553471_at	2.436292054	2.4500918828	2.4419911415	2.4419911415	2.4419911415	2.4388821275	2.4561318469	2.4419911415	2.594728636	2.5222786026	2.4388949432	2.4419911415	2.4419911415	2.505149454	2.4419911415	2.5333000428	2.4419911415	2.8183772438	2.4419911415	2.449186588	2.4419911415	2.4419911415	2.4419911415	2.4419911415	2.4609896698	2.4419911415	2.4526145988	2.5056196688	2.436292054	2.4419911415
1553472_at	2.436292054	2.465375503	2.436292054	2.436292054	2.436292054	2.4414323001	2.436292054	2.436292054	2.436292054	2.436292054	2.436292054	2.436292054	2.4508784159	2.436292054	2.4512905574	2.4402362561	2.436292054	2.436292054	2.436292054	2.436292054	2.4809233994	2.436292054	2.436292054	2.436292054	2.436292054	2.436292054	2.4731055823	2.436292054	2.436292054	2.436292054
1553474_at	2.436292054	2.4379720082	2.436292054	2.436292054	2.4450898019	2.4365521439	2.436292054	2.436292054	2.436292054	2.436292054	2.436292054	2.4685980146	2.436292054	2.436292054	2.4422480465	2.436292054	2.436292054	2.436292054	2.4437667682	2.436292054	2.436292054	2.436292054	2.436292054	2.436292054	2.436292054	2.436292054	2.436292054	2.437470703	2.436292054	2.4364103956
1553475_at	2.436292054	2.436292054	2.436292054	2.4373050013	2.436292054	2.436292054	2.436292054	2.4498061846	2.436292054	2.436292054	2.436292054	2.436292054	2.436292054	2.436292054	2.436292054	2.436292054	2.436292054	2.4807183396	2.436292054	2.436292054	2.436292054	2.436292054	2.436292054	2.4440503174	2.436292054	2.436292054	2.436292054	2.436292054	2.436292054	2.436292054
1553478_at	2.436292054	2.436915302	2.4478790933	2.436292054	2.436292054	2.436292054	2.436292054	2.5212020501	2.436292054	2.4561429918	2.4421119629	2.436292054	2.4402241687	2.436292054	2.454572068	2.436292054	2.436292054	2.436292054	2.436292054	2.4519183371	2.4412621127	2.436292054	2.436292054	2.436292054	2.436292054	2.436292054	2.436292054	2.436292054	2.4374753956	2.436292054
1553479_at	2.436292054	2.436292054	2.436292054	2.436292054	2.436292054	2.436292054	2.436292054	2.436292054	2.436292054	2.436292054	2.436292054	2.436292054	2.436292054	2.436292054	2.436292054	2.436292054	2.436292054	2.436292054	2.436292054	2.436292054	2.436292054	2.436292054	2.436292054	2.436292054	2.436292054	2.436292054	2.436292054	2.436292054	2.436292054	2.4425931676
1553482_at	2.436292054	2.436292054	2.436292054	2.436292054	2.436292054	2.436292054	2.436292054	2.436292054	2.436292054	2.436292054	2.436292054	2.436292054	2.436292054	2.436292054	2.436292054	2.436292054	2.436292054	2.436292054	2.436292054	2.436292054	2.436292054	2.441413639	2.4372307711	2.436292054	2.436292054	2.436292054	2.436292054	2.4397637834	2.436292054	2.436292054
1553483_at	2.436292054	2.436292054	2.436292054	2.436292054	2.436292054	2.436292054	2.436292054	2.436292054	2.436292054	2.436292054	2.436292054	2.436292054	2.436292054	2.436292054	2.436292054	2.436292054	2.436292054	2.436292054	2.436292054	2.436292054	2.436292054	2.436292054	2.436292054	2.436292054	2.436292054	2.436292054	2.436292054	2.436292054	2.436292054	2.436292054
1553484_at	2.436292054	2.436292054	2.436292054	2.436292054	2.4405033439	2.4503732353	2.436292054	2.436292054	2.436292054	2.436292054	2.436292054	2.436292054	2.4482659324	2.436292054	2.436292054	2.436292054	2.436292054	2.436292054	2.436292054	2.436292054	2.436292054	2.436292054	2.436292054	2.436292054	2.436292054	2.436292054	2.436292054	2.436292054	2.436292054	2.436292054
1553485_at	2.436292054	2.436292054	2.436292054	2.436292054	2.436292054	2.436292054	2.4396480783	2.436292054	2.436292054	2.436292054	2.436292054	2.436292054	2.436292054	2.436292054	2.4390449752	2.436292054	2.436292054	2.460605367	2.436292054	2.436292054	2.436292054	2.4502020992	2.436292054	2.4437361746	2.436292054	2.436292054	2.5144454179	2.436292054	2.436292054	2.436292054
1553486_a_at	2.436292054	2.4376264523	2.436292054	2.436292054	2.4476105433	2.436292054	2.436292054	2.4996942787	2.436292054	2.4530258912	2.436292054	2.436292054	2.436292054	2.436292054	2.436292054	2.436292054	2.436292054	2.436292054	2.436292054	2.4409172579	2.436292054	2.436292054	2.436292054	2.436292054	2.436292054	2.436292054	2.436292054	2.4851192256	2.436292054	2.436292054
1553488_at	2.436292054	2.436292054	2.436292054	2.436292054	2.4393364771	2.436292054	2.436292054	2.436292054	2.436292054	2.436292054	2.436292054	2.436292054	2.436292054	2.436292054	2.436292054	2.436292054	2.436292054	2.436292054	2.436292054	2.436292054	2.436292054	2.436292054	2.436292054	2.436292054	2.436292054	2.436292054	2.436292054	2.436292054	2.4487344991	2.436292054
1553489_a_at	2.436292054	2.436292054	2.436292054	2.436292054	2.436292054	2.436292054	2.436292054	2.436292054	2.436292054	2.436292054	2.436292054	2.436292054	2.436292054	2.436292054	2.436292054	2.436292054	2.436292054	2.436292054	2.436292054	2.436292054	2.436292054	2.436292054	2.436292054	2.436292054	2.436292054	2.436292054	2.436292054	2.436292054	2.436292054	2.436292054
1553491_at	2.436292054	2.436292054	2.4446887474	2.436292054	2.436292054	2.436292054	2.436292054	2.436292054	2.436292054	2.436292054	2.4918811752	2.436292054	2.436292054	2.436292054	2.436292054	2.4964707402	2.4375085666	2.436292054	2.436292054	2.436292054	2.4528910667	2.436292054	2.436292054	2.436292054	2.4424775077	2.4371356581	2.436292054	2.436292054	2.4399570114	2.436292054
1553492_a_at	2.436292054	2.436292054	2.459721222	2.436292054	2.436292054	2.436292054	2.436292054	2.436292054	2.436292054	2.436292054	2.436292054	2.436292054	2.436292054	2.436292054	2.436292054	2.436292054	2.4550830462	2.436292054	2.436292054	2.436292054	2.436292054	2.436292054	2.436292054	2.436292054	2.436292054	2.436292054	2.436292054	2.436292054	2.436292054	2.436292054
1553493_a_at	2.5237801685	3.0016688981	2.5236563166	2.5237182426	2.5483388859	2.5253224723	2.5236563166	2.5237182426	2.5994838003	2.5236563166	2.5237801685	2.5315303585	2.5237182426	2.6276598839	2.5240706915	2.5283166268	2.5237801685	2.5539073721	2.5236563166	2.5237182426	2.5237801685	2.5459606678	2.6028349368	2.5237801685	2.7102751977	2.5236563166	2.5237182426	2.5999684959	2.5237801685	2.5237182426
1553494_at	2.436292054	2.436292054	2.4922286622	2.436292054	2.4423619497	2.436292054	2.436292054	2.436292054	2.436292054	2.4363100962	2.436292054	2.436292054	2.436292054	2.4366056622	2.436292054	2.436292054	2.436292054	2.436292054	2.436292054	2.436292054	2.436292054	2.436292054	2.4409878448	2.436292054	2.436292054	2.436292054	2.436292054	2.436292054	2.436292054	2.436292054
1553497_at	2.436292054	2.436292054	2.436292054	2.436292054	2.436292054	2.436292054	2.436292054	2.436292054	2.436292054	2.436292054	2.436292054	2.436292054	2.436292054	2.436292054	2.436292054	2.436292054	2.436292054	2.436292054	2.436292054	2.436292054	2.4480085337	2.436292054	2.436292054	2.4378743514	2.436292054	2.436292054	2.436292054	2.436292054	2.436292054	2.436292054
1553498_at	2.4793620889	2.4828398213	2.4961388461	2.4793620889	2.4793620889	2.4793620889	2.4793620889	2.4793620889	2.4793620889	2.4793620889	2.4889679047	2.4822563711	2.4793620889	2.4793620889	2.4793620889	2.4793620889	2.4793620889	2.4793620889	2.4793620889	2.4793620889	2.4793620889	2.4829779921	2.4845790852	2.4919575531	2.4831753605	2.4793620889	2.4793620889	2.4793620889	2.4793620889	2.4793620889
1553499_s_at	2.436292054	2.436292054	2.436292054	2.5761578858	2.436292054	2.436292054	2.436292054	2.436292054	2.436292054	2.436292054	2.436292054	2.436292054	2.436292054	2.436292054	2.436292054	2.436292054	2.436292054	2.436292054	2.5258060962	2.436292054	2.4869564767	2.436292054	2.436292054	2.436292054	2.436292054	2.436292054	2.436292054	2.436292054	2.436292054	2.436292054
1553500_at	2.436292054	2.4402914343	2.436292054	2.4681510363	2.4610189404	2.436292054	2.436292054	2.436292054	2.436292054	2.436292054	2.5010348727	2.436292054	2.436292054	2.436292054	2.436292054	2.4663266416	2.436292054	2.436292054	2.436292054	2.436292054	2.436292054	2.436292054	2.4753201276	2.436292054	2.436292054	2.436292054	2.436292054	2.436292054	2.436292054	2.436292054
1553502_a_at	2.436292054	2.436292054	2.436292054	2.4749314182	2.4365087037	2.436292054	2.436292054	2.436292054	2.436292054	2.436292054	2.436292054	2.4378719417	2.436292054	2.436292054	2.436292054	2.436292054	2.436292054	2.436292054	2.436292054	2.436292054	2.436292054	2.5448765319	2.4809460648	2.436292054	2.436292054	2.436292054	2.436292054	2.436292054	2.436292054	2.436292054
1553504_at	2.4412217061	2.4412217061	2.4412217061	2.4412217061	2.4412217061	2.4412217061	2.4412217061	2.4412217061	2.4412217061	2.4412217061	2.4462044277	2.4424278721	2.4412217061	2.4412217061	2.4430745341	2.4573719606	2.4412217061	2.4412217061	2.4545088186	2.4412217061	2.4988688844	2.4412217061	2.4412217061	2.4414291432	2.4412217061	2.4412217061	2.4412857964	2.4412217061	2.4717897115	2.4412217061
1553505_at	2.436292054	2.436292054	2.436292054	2.436292054	2.436292054	2.4566635437	2.436292054	2.436292054	2.436292054	2.436292054	2.436292054	2.436292054	2.4385757703	2.436292054	2.436292054	2.436292054	2.436292054	2.436292054	2.436292054	2.436292054	2.436292054	2.436292054	2.436292054	2.436292054	2.436292054	2.436292054	2.436292054	2.436292054	2.436292054	2.436292054
1553506_at	2.436292054	2.436292054	2.436292054	2.436292054	2.436292054	2.436292054	2.436292054	2.436292054	2.436292054	2.4378743514	2.436292054	2.4915915408	2.436292054	2.436292054	2.436292054	2.436292054	2.436292054	2.436292054	2.436292054	2.436292054	2.436292054	2.436292054	2.436292054	2.436292054	2.436292054	2.436292054	2.436292054	2.436292054	2.436292054	2.464007553
1553507_a_at	2.436292054	2.436292054	2.436292054	2.436292054	2.436292054	2.436292054	2.436292054	2.436292054	2.436292054	2.436292054	2.436292054	2.436292054	2.436292054	2.436292054	2.4381664073	2.436292054	2.436292054	2.436292054	2.436292054	2.436292054	2.436292054	2.436292054	2.436292054	2.436292054	2.436292054	2.436292054	2.436292054	2.436292054	2.436292054	2.436292054
1553508_at	2.525579624	2.6493789348	2.525579624	2.525579624	2.4531586915	2.5657421026	2.525579624	2.525579624	2.918108782	2.7498542513	2.525579624	2.7098656482	2.5513126639	2.5508384796	2.5411255233	2.5456918146	2.6072166212	2.525579624	2.525579624	2.5157287606	2.5411255233	2.4579991615	2.525579624	2.7484151299	2.7218476058	2.6417244513	2.7400674377	2.9030532206	2.7837839384	2.6627002153
1553510_s_at	2.8830250065	2.725581286	3.1050777249	2.7698233346	2.8866466572	3.1050466163	3.0087989818	2.8744759268	2.9349132389	3.1603377775	2.8217201746	2.8957902363	2.8341753216	2.8067735106	3.0081138026	2.6725727606	2.7977098634	2.784196264	2.7398613793	2.8213525586	3.0031306116	2.8213525586	2.840957546	2.8450496931	2.8379723284	3.0782169289	2.8566609182	2.7353931759	2.7251980488	2.7427142358
1553511_at	2.436292054	2.436292054	2.436292054	2.436292054	2.436292054	2.436292054	2.436292054	2.436292054	2.436292054	2.436292054	2.436292054	2.436292054	2.436292054	2.436292054	2.436292054	2.436292054	2.436292054	2.436292054	2.436292054	2.436292054	2.436292054	2.436292054	2.436292054	2.436292054	2.436292054	2.436292054	2.436292054	2.436292054	2.436292054	2.436292054
1553512_at	2.4438458315	2.436292054	2.436292054	2.436292054	2.4444747268	2.436292054	2.436292054	2.4450380714	2.436292054	2.436292054	2.436292054	2.436292054	2.436292054	2.436292054	2.436292054	2.436292054	2.436292054	2.436292054	2.4389036742	2.436292054	2.436292054	2.436292054	2.436292054	2.436292054	2.436292054	2.436292054	2.4363640248	2.436292054	2.436292054	2.4367322407
1553513_at	2.436292054	2.436292054	2.436292054	2.436292054	2.4760734412	2.436292054	2.436292054	2.4408161118	2.436292054	2.436292054	2.436292054	2.436292054	2.436292054	2.436292054	2.436292054	2.436292054	2.5220193771	2.4426339215	2.6464781234	2.4367506227	2.5145474035	2.436292054	2.436292054	2.436292054	2.4376280978	2.4917309349	2.436292054	2.436292054	2.436292054	2.436292054
1553514_a_at	2.4552304266	2.4370456935	2.4370456935	2.4370456935	2.4370456935	2.4370456935	2.4370456935	2.4370456935	2.4370456935	2.4370456935	2.5233424397	2.4370456935	2.4370456935	2.4370456935	2.4765201737	2.4370456935	2.4370456935	2.4370456935	2.4748131555	2.4370456935	2.4370456935	2.4375985878	2.4370456935	2.4370456935	2.4505939527	2.5148907821	2.4370456935	2.4414272721	2.4370456935	2.4563510572
1553515_at	2.4456773471	2.4626295093	2.4456773471	2.4456773471	2.4456773471	2.4456773471	2.4456773471	2.4644206633	2.4487828637	2.4505799055	2.4456773471	2.4456773471	2.4601802351	2.4456773471	2.4456773471	2.4456773471	2.4456773471	2.4456773471	2.4456773471	2.4456773471	2.4456773471	2.4456773471	2.4456773471	2.4456773471	2.4456773471	2.4456773471	2.4456773471	2.436292054	2.4456773471	2.4456773471
1553517_at	2.436292054	2.436292054	2.436292054	2.436292054	2.436292054	2.436292054	2.436292054	2.436292054	2.436292054	2.4368839772	2.436292054	2.436292054	2.445185937	2.436292054	2.436292054	2.436292054	2.436292054	2.436292054	2.436292054	2.436292054	2.436292054	2.436292054	2.436292054	2.436292054	2.436292054	2.436292054	2.436292054	2.436292054	2.436292054	2.436292054
1553518_at	2.4426945337	2.5178940761	2.439298009	2.4426945337	2.4787805689	2.439298009	2.4426945337	2.4426945337	2.4513230967	2.436292054	2.4709202741	2.4531073574	2.4439244858	2.4426945337	2.4426945337	2.4430422627	2.4571310596	2.4443243748	2.645685579	2.4426945337	2.4426945337	2.4426945337	2.4612725796	2.4426945337	2.441942343	2.4490687196	2.4426945337	2.439298009	2.4426945337	2.4426945337
1553519_at	2.436292054	2.436292054	2.436292054	2.436292054	2.436292054	2.436292054	2.4711112578	2.436292054	2.436292054	2.436292054	2.436292054	2.436292054	2.436292054	2.436292054	2.436292054	2.4589357168	2.436292054	2.436292054	2.436292054	2.436292054	2.436292054	2.5071420018	2.436292054	2.4366234708	2.436292054	2.436292054	2.436292054	2.436292054	2.4387139285	2.4508659397
1553521_at	2.436292054	2.436292054	2.436292054	2.436292054	2.436292054	2.436292054	2.436292054	2.436292054	2.4491162965	2.436292054	2.436292054	2.436292054	2.436292054	2.436292054	2.436292054	2.5168971697	2.436292054	2.4591649081	2.436292054	2.436292054	2.436292054	2.436292054	2.4553008142	2.436292054	2.4684402662	2.436292054	2.436292054	2.436292054	2.436292054	2.436292054
1553523_at	2.436292054	2.436292054	2.436292054	2.436292054	2.436292054	2.4650948324	2.436292054	2.4491889732	2.4454527782	2.436292054	2.436292054	2.436292054	2.436292054	2.4375006356	2.4464162298	2.436344264	2.436292054	2.4368646407	2.436292054	2.436292054	2.436292054	2.436292054	2.436292054	2.436292054	2.436292054	2.436292054	2.436292054	2.4365603133	2.436292054	2.503274578
1553524_at	2.436292054	2.436292054	2.436292054	2.436292054	2.436292054	2.436292054	2.436292054	2.436292054	2.436292054	2.436292054	2.436292054	2.436292054	2.436292054	2.436292054	2.436292054	2.436292054	2.436292054	2.436292054	2.436292054	2.436292054	2.436292054	2.436292054	2.436292054	2.436292054	2.436292054	2.436292054	2.436292054	2.436292054	2.436292054	2.436292054
1553525_at	2.444066874	2.436292054	2.436292054	2.436292054	2.436292054	2.436292054	2.436292054	2.4437439873	2.436292054	2.436292054	2.436292054	2.436292054	2.436292054	2.436292054	2.436292054	2.4965533918	2.436292054	2.436292054	2.460111235	2.4375481142	2.436292054	2.436292054	2.436292054	2.436292054	2.4398628623	2.436292054	2.436292054	2.436292054	2.436292054	2.436292054
1553526_at	2.436292054	2.436292054	2.436292054	2.436292054	2.436292054	2.436292054	2.436292054	2.436292054	2.436292054	2.436292054	2.436292054	2.4395035781	2.436292054	2.436292054	2.436292054	2.436292054	2.436292054	2.436292054	2.6667959814	2.436292054	2.436292054	2.436292054	2.436292054	2.4788323793	2.4486397406	2.436292054	2.436292054	2.436292054	2.436292054	2.436292054
1553527_at	2.4368807601	2.5264597928	2.4368807601	2.4368807601	2.438784822	2.4368807601	2.4368807601	2.4368807601	2.4368807601	2.4368807601	2.4368807601	2.443323443	2.4389141816	2.5228283823	2.4403595362	2.4368807601	2.4368807601	2.4368807601	2.5072095106	2.4368807601	2.4368807601	2.4368807601	2.5159426108	2.4368807601	2.4368807601	2.4378065412	2.4368807601	2.4368807601	2.4368807601	2.4408234038
1553528_a_at	4.5115999466	4.2986919572	4.4006255756	4.2822898946	4.1621964399	4.1666638462	4.4937149867	4.3543924238	4.8612546424	4.2610122849	4.3410586533	4.2093097895	4.4456427549	4.4471131634	4.4520196342	4.4061607445	4.4514830376	4.2739734368	4.4607742224	4.4048941875	4.4297221813	4.6012740824	4.3358165897	4.6387699313	4.3879582253	4.1785133644	4.1490884466	4.2425845857	4.4544832637	4.4437904692
1553529_at	2.436292054	2.436292054	2.436292054	2.436292054	2.436292054	2.436292054	2.436292054	2.436292054	2.436292054	2.436292054	2.436292054	2.436292054	2.436292054	2.436292054	2.436292054	2.436292054	2.436292054	2.436292054	2.436292054	2.436292054	2.436292054	2.436292054	2.436292054	2.436292054	2.436292054	2.436292054	2.436292054	2.436292054	2.436292054	2.436292054
1553530_a_at	6.1181762601	5.574567981	7.2069086175	6.5323225687	6.4380789464	6.3659193949	6.8184687746	6.5904184188	6.114802532	6.5395446469	7.0410399072	6.5557755068	6.2457810742	5.0810590208	6.5386949484	5.6644673004	6.5419896769	5.4925054815	5.6329318146	6.3864292584	4.101318117	5.5765039239	6.8472905007	6.1291868173	5.3421494616	6.3206228511	6.2091719722	5.6766627554	3.1743583559	6.4710864926
1553531_at	2.436292054	2.436292054	2.436292054	2.4417831147	2.436292054	2.436292054	2.4948163853	2.436292054	2.436292054	2.436292054	2.436292054	2.436292054	2.436507318	2.436292054	2.4610298999	2.436292054	2.436292054	2.436292054	2.4641013627	2.436292054	2.436292054	2.436292054	2.4394108155	2.436292054	2.436292054	2.4644117773	2.436292054	2.436292054	2.436292054	2.4404867086
1553532_a_at	2.436292054	2.436292054	2.4879049687	2.436292054	2.436292054	2.436292054	2.436292054	2.436292054	2.436292054	2.436292054	2.4535284276	2.436292054	2.436292054	2.436292054	2.436292054	2.4858329321	2.436292054	2.436292054	2.436292054	2.4520651625	2.436292054	2.436292054	2.4368247416	2.4605473928	2.436292054	2.436292054	2.436292054	2.436292054	2.436292054	2.436292054
1553533_at	2.436292054	2.436292054	2.436292054	2.436292054	2.436292054	2.4414849533	2.436292054	2.436292054	2.436292054	2.436292054	2.436292054	2.436292054	2.436292054	2.436292054	2.436292054	2.436292054	2.436292054	2.436292054	2.4457212714	2.436292054	2.436292054	2.436292054	2.436292054	2.436292054	2.436292054	2.4383400101	2.436738816	2.436292054	2.436292054	2.436292054
1553534_at	2.436292054	2.436292054	2.436292054	2.4498652924	2.436292054	2.436292054	2.436292054	2.436292054	2.440000527	2.436292054	2.436292054	2.436292054	2.436292054	2.436292054	2.4384406269	2.436292054	2.4363671361	2.436292054	2.466006842	2.436292054	2.436292054	2.436292054	2.436292054	2.436292054	2.436292054	2.436292054	2.436292054	2.436292054	2.4393834881	2.436292054
1553535_a_at	2.470189221	2.4727295668	2.4706675645	2.4776793911	2.4870655576	2.4712857868	2.5246812669	2.4727295668	2.4727295668	2.4727295668	2.4727295668	2.4727295668	2.5006887247	2.4727295668	2.4682124031	2.4642175501	2.4727295668	2.470189221	2.4727295668	2.4840002922	2.4706675645	2.4727295668	2.8569727377	2.4727295668	2.4722774577	2.5032009234	2.6865281913	2.5634133865	2.5001622649	2.4727295668
1553536_at	2.436292054	2.436292054	2.436292054	2.436292054	2.436292054	2.436292054	2.439559657	2.436292054	2.436292054	2.436292054	2.436292054	2.436292054	2.436292054	2.436292054	2.436292054	2.436292054	2.436292054	2.436292054	2.436292054	2.436292054	2.436292054	2.436292054	2.436292054	2.436292054	2.436292054	2.436292054	2.436292054	2.436292054	2.436292054	2.436292054
1553537_at	2.4435632157	2.436292054	2.436292054	2.436292054	2.436292054	2.436292054	2.436292054	2.436292054	2.436292054	2.4548903454	2.4384476321	2.436292054	2.436292054	2.436292054	2.4369464412	2.436292054	2.547726987	2.449604148	2.436292054	2.436292054	2.436292054	2.436292054	2.448503437	2.436292054	2.436292054	2.4438302407	2.436292054	2.436292054	2.436292054	2.436292054
1553538_s_at	12.7906321365	12.944893512	13.1039350523	12.6883620712	12.4873881184	13.1330107144	13.3474697418	12.6123429456	13.1264740468	12.4833800264	13.3043270678	13.2066970324	13.2140579908	12.6207249062	13.447069919	13.0968788693	13.0130380542	13.2959234255	12.5859853903	13.0203639179	12.3862123563	13.4744093863	12.7729006508	12.9360982698	12.5383408482	13.2529122618	13.0275363889	12.8327519791	13.1228666606	13.3930266442
1553539_at	2.436292054	2.436292054	2.436292054	2.436292054	2.4407491397	2.436292054	2.436292054	2.436292054	2.436292054	2.436292054	2.436292054	2.436292054	2.4385244358	2.436292054	2.436292054	2.4429271796	2.436292054	2.436292054	2.436292054	2.436292054	2.436292054	2.436292054	2.436292054	2.436292054	2.436292054	2.438605734	2.5120204552	2.436292054	2.436292054	2.436292054
1553540_a_at	2.4396925987	2.4396925987	2.4396925987	2.4396925987	2.4396925987	2.4396925987	2.4396925987	2.4396925987	2.4396925987	2.4396925987	2.4396925987	2.4396925987	2.4396925987	2.4396925987	2.4396925987	2.4396925987	2.4396925987	2.4396925987	2.4396925987	2.4396925987	2.4396925987	2.4396925987	2.4396925987	2.4396925987	2.4396925987	2.4396925987	2.4396925987	2.4396925987	2.4396925987	2.4396925987
1553541_at	2.436292054	2.4494621611	2.436292054	2.436292054	2.436292054	2.436292054	2.436292054	2.436292054	2.436292054	2.436292054	2.436292054	2.436292054	2.436292054	2.4367754783	2.436292054	2.4363693476	2.436292054	2.436292054	2.4397557121	2.436292054	2.436292054	2.436292054	2.436292054	2.436292054	2.436292054	2.436292054	2.436292054	2.436292054	2.436292054	2.436292054
1553542_at	2.5638599234	2.6147104395	2.6137285628	2.6159939701	2.6442233834	2.6159939701	2.6156923161	2.6785862333	2.5459450269	2.7085772664	3.0292151934	2.6147104395	2.6156923161	2.6159939701	2.6215298685	2.6159939701	2.5699966608	3.3728698343	2.7408561295	2.6147104395	2.6156923161	2.6308311269	2.7208974512	2.5486926839	2.6846642026	2.6575355808	2.8007646187	2.5279864123	2.6002221007	2.6159939701
1553544_at	2.436292054	2.436292054	2.4584167777	2.436292054	2.436292054	2.436292054	2.4409972832	2.4371823865	2.436292054	2.436292054	2.436292054	2.436292054	2.436292054	2.436292054	2.436292054	2.436292054	2.436292054	2.436292054	2.463331301	2.436292054	2.4380835002	2.436292054	2.436292054	2.436292054	2.436292054	2.436292054	2.436292054	2.436292054	2.436292054	2.436292054
1553545_at	2.436292054	2.4601103913	2.436292054	2.436292054	2.4526388049	2.436292054	2.436292054	2.436292054	2.436292054	2.436292054	2.436292054	2.436292054	2.436292054	2.436292054	2.436292054	2.436292054	2.436292054	2.436292054	2.436292054	2.436292054	2.436292054	2.436292054	2.436292054	2.436292054	2.4485773737	2.436292054	2.436292054	2.436292054	2.436292054	2.436292054
1553546_at	2.436292054	2.436292054	2.436292054	2.436292054	2.436292054	2.436292054	2.436292054	2.436292054	2.436292054	2.436292054	2.4364660831	2.436292054	2.436292054	2.436292054	2.436292054	2.436292054	2.436292054	2.436292054	2.436292054	2.436292054	2.436292054	2.4363902772	2.436292054	2.436292054	2.436292054	2.436292054	2.436292054	2.436292054	2.436292054	2.436292054
1553547_at	2.436292054	2.436292054	2.436292054	2.436292054	2.463547272	2.436292054	2.436292054	2.436292054	2.436292054	2.436292054	2.436292054	2.436292054	2.436292054	2.436292054	2.436292054	2.4378989001	2.5447568458	2.436292054	2.4529567401	2.436292054	2.436292054	2.436870606	2.436292054	2.4460269691	2.436292054	2.436292054	2.4754785934	2.436292054	2.436292054	2.4365454284
1553549_at	2.436292054	2.436292054	2.436292054	2.436292054	2.436292054	2.436292054	2.4759997518	2.4384999171	2.436292054	2.436292054	2.436292054	2.436292054	2.436292054	2.436292054	2.436292054	2.436292054	2.436292054	2.436292054	2.436292054	2.436292054	2.436292054	2.436292054	2.436292054	2.436292054	2.436292054	2.436292054	2.436292054	2.436292054	2.436292054	2.436292054
1553550_at	2.436292054	2.436292054	2.436292054	2.436292054	2.436292054	2.436292054	2.436292054	2.436292054	2.436292054	2.436292054	2.436292054	2.436292054	2.436292054	2.436292054	2.436292054	2.436292054	2.436292054	2.436292054	2.436292054	2.436292054	2.436292054	2.436292054	2.436292054	2.436292054	2.436292054	2.436292054	2.4441378444	2.436292054	2.436292054	2.436292054
1553551_s_at	10.6274646887	10.8850275042	10.905141313	11.0434776677	10.5473083463	10.4595540652	11.0579817777	11.0037893947	9.55688917	10.7318818143	10.4893504506	10.7946346071	10.9732030499	10.9075022721	11.2029581452	10.5817826125	11.0592302589	11.1819218817	10.6889343115	10.9830763959	10.8948189041	10.4598683322	10.8629169507	10.8022560173	10.714069207	11.2671860693	11.3027556428	11.1729910669	10.727036074	11.0385843732
1553552_at	2.436292054	2.436292054	2.436292054	2.436292054	2.436292054	2.436292054	2.4397838549	2.436292054	2.436292054	2.436292054	2.436292054	2.436292054	2.4388531821	2.436292054	2.436292054	2.436292054	2.436292054	2.436292054	2.436292054	2.436292054	2.436292054	2.436292054	2.436292054	2.452965706	2.4861447898	2.436292054	2.436292054	2.436292054	2.436292054	2.436292054
1553553_at	2.436292054	2.4369349657	2.436292054	2.436292054	2.436292054	2.436292054	2.436292054	2.436292054	2.436292054	2.436292054	2.436292054	2.4967367104	2.436292054	2.437246146	2.436292054	2.436292054	2.436292054	2.436292054	2.5007643158	2.436292054	2.4383878159	2.436292054	2.436292054	2.436292054	2.436292054	2.436292054	2.436292054	2.436292054	2.4379931195	2.436292054
1553555_at	2.436292054	2.436292054	2.436292054	2.436292054	2.436292054	2.436292054	2.436292054	2.436292054	2.436292054	2.436292054	2.436292054	2.436292054	2.4383508569	2.436292054	2.436292054	2.436292054	2.436292054	2.436292054	2.436292054	2.436292054	2.436292054	2.436292054	2.436292054	2.436292054	2.436292054	2.436292054	2.436292054	2.436292054	2.4486550265	2.4389444671
1553556_at	2.436292054	2.436292054	2.436292054	2.436292054	2.4370790306	2.436292054	2.436292054	2.436292054	2.436292054	2.436292054	2.436292054	2.436292054	2.436292054	2.436292054	2.436292054	2.436292054	2.436292054	2.436292054	2.436292054	2.436292054	2.436292054	2.436292054	2.436292054	2.436292054	2.436292054	2.436292054	2.436292054	2.436292054	2.436292054	2.436292054
1553558_at	2.436292054	2.436292054	2.436292054	2.436292054	2.436292054	2.436292054	2.436292054	2.436292054	2.436292054	2.436292054	2.436292054	2.436292054	2.436292054	2.436292054	2.436292054	2.436292054	2.436292054	2.436292054	2.436292054	2.436292054	2.436292054	2.436292054	2.436292054	2.436292054	2.436292054	2.436292054	2.436292054	2.436292054	2.436292054	2.436292054
1553559_at	2.436292054	2.436292054	2.436292054	2.436292054	2.436292054	2.436292054	2.436292054	2.436292054	2.436292054	2.436292054	2.436292054	2.436292054	2.436292054	2.436292054	2.436292054	2.436292054	2.436292054	2.436292054	2.436292054	2.436292054	2.436292054	2.436292054	2.436292054	2.436292054	2.436292054	2.436292054	2.436292054	2.436292054	2.436292054	2.436292054
1553560_at	2.436292054	2.436292054	2.436292054	2.436292054	2.4544594421	2.436292054	2.436292054	2.4591037607	2.436292054	2.436292054	2.436292054	2.436292054	2.436292054	2.4365664964	2.436292054	2.436292054	2.436292054	2.4379000879	2.436292054	2.436292054	2.443131554	2.436292054	2.436292054	2.4446530962	2.4959631678	2.436292054	2.436292054	2.4377270327	2.4686676169	2.4598003589
1553561_at	2.436292054	2.436292054	2.436292054	2.436292054	2.436292054	2.436292054	2.436292054	2.436292054	2.436292054	2.436292054	2.436292054	2.436292054	2.436292054	2.436292054	2.436292054	2.436292054	2.436292054	2.436292054	2.436292054	2.4386090654	2.4473048422	2.436292054	2.4489450244	2.436292054	2.436292054	2.436292054	2.436292054	2.436292054	2.436292054	2.436292054
1553562_at	2.4489297453	2.483460432	2.4434603925	2.448067339	2.449717868	2.4965137107	2.4512712629	2.4489297453	2.4489297453	2.4477369521	2.5295673481	2.5636043528	2.4382477398	2.4674280254	2.4489297453	2.4362936958	2.4477369521	2.4489297453	2.4489297453	2.4987326834	2.4382477398	2.4489297453	2.4489297453	2.5924123292	2.4477369521	2.4680804706	2.4489297453	2.4489297453	2.4489297453	2.4489297453
1553564_at	2.436292054	2.4396527853	2.436292054	2.436292054	2.436292054	2.436292054	2.436292054	2.436292054	2.4383446064	2.436292054	2.436292054	2.436292054	2.436292054	2.436292054	2.4373737787	2.436292054	2.436292054	2.436292054	2.436292054	2.436292054	2.436292054	2.4611501335	2.436292054	2.436292054	2.436292054	2.436292054	2.436292054	2.436292054	2.436292054	2.436292054
1553565_s_at	2.436292054	2.4641211329	2.4377912824	2.436292054	2.436292054	2.436292054	2.436292054	2.436292054	2.436292054	2.436292054	2.436292054	2.436292054	2.4713745962	2.436292054	2.436292054	2.4363877886	2.436292054	2.436292054	2.4393364771	2.436292054	2.436292054	2.436292054	2.436292054	2.4429580811	2.436292054	2.436292054	2.4454906173	2.436292054	2.436292054	2.436292054
1553566_at	2.436292054	2.436292054	2.436292054	2.436292054	2.436292054	2.436292054	2.4395458758	2.4569032118	2.437329497	2.436292054	2.436292054	2.436292054	2.436292054	2.436292054	2.436292054	2.436292054	2.436292054	2.436292054	2.436292054	2.436292054	2.436292054	2.436292054	2.436292054	2.436292054	2.4487977071	2.436292054	2.436292054	2.436292054	2.436292054	2.436292054
1553567_s_at	11.1610507158	11.2902982001	11.4586760367	11.3976667491	11.137969739	11.2887370465	11.5100386476	11.2912042888	10.9840409793	11.3739058004	11.4833651326	11.3688402028	11.61302515	11.4201378352	11.6802775642	10.6364757836	11.8109516688	11.3230665309	11.2298907	11.8602763343	11.3172213822	11.352176708	11.2042454597	11.6047803021	11.4209985379	11.6743942493	11.8482896141	11.7506604944	11.3171271822	11.7227555561
1553568_a_at	2.436292054	2.436292054	2.436292054	2.436292054	2.4754771077	2.4363316268	2.436292054	2.436292054	2.436292054	2.436292054	2.436292054	2.436292054	2.436292054	2.436292054	2.436292054	2.4368809077	2.436292054	2.436292054	2.436292054	2.436292054	2.436292054	2.436292054	2.436292054	2.436292054	2.436292054	2.436292054	2.436292054	2.436292054	2.436292054	2.4498752037
1553569_at	10.9412709476	10.7168087166	11.8387451314	11.7856330367	11.8242609229	11.9906387857	12.0845602264	11.4569656316	11.4429789966	12.0452765305	11.7084823276	12.2096685588	12.1900357795	10.6360115604	11.9653025323	11.2590638239	11.9701016837	12.0538420995	11.5109188221	12.082688112	11.858677494	11.782928153	12.1012284125	12.3586373425	11.2281353588	12.1581257714	12.1331399337	11.9311926273	11.0444862856	12.4531579379
1553570_x_at	11.2122092975	11.1084818546	12.1408279679	12.0327392139	12.0806444366	12.353492375	12.3651019056	11.8504863327	11.7123168456	12.3295796548	11.9419832345	12.4306967259	12.5162861338	10.9516084087	12.1683191567	11.5501576599	12.2151231611	12.2905750781	11.7646908315	12.3324980018	12.1765949484	12.0905574262	12.4123086034	12.6013608917	11.6141622614	12.4593893951	12.3784350131	12.2312106473	11.3778704975	12.724391095
1553572_a_at	2.436292054	2.436292054	2.436292054	2.436292054	2.436292054	2.4428386787	2.436292054	2.436292054	2.436292054	2.436292054	2.436292054	2.436292054	2.436292054	2.436292054	2.436292054	2.436292054	2.436292054	2.436292054	2.436292054	2.436292054	2.436292054	2.436292054	2.436292054	2.436292054	2.436292054	2.436292054	2.436292054	2.436292054	2.436292054	2.436292054
1553573_s_at	2.436292054	2.5864572514	2.436292054	2.436292054	2.436292054	2.436292054	2.436292054	2.436292054	2.436292054	2.436292054	2.436292054	2.4830523627	2.436292054	2.436292054	2.436292054	2.436292054	2.436292054	2.436292054	2.436292054	2.436292054	2.436292054	2.436292054	2.4368505257	2.4456883361	2.436292054	2.436292054	2.436292054	2.436292054	2.436292054	2.436292054
1553574_at	2.436292054	2.436292054	2.436292054	2.436292054	2.436292054	2.436292054	2.436292054	2.436292054	2.446038473	2.436292054	2.436292054	2.436292054	2.436292054	2.436292054	2.436292054	2.43632358	2.436292054	2.436292054	2.4374631835	2.436292054	2.436292054	2.436292054	2.436292054	2.4392761346	2.436292054	2.436292054	2.4435305182	2.436292054	2.4502276177	2.436292054
1553575_at	8.151509948	7.0581529464	7.3291921421	7.4830181367	7.4016631391	7.2091831757	7.4424574937	7.9356182798	7.0174789151	7.2537311298	6.9393805322	7.3289398596	7.7250965664	6.7761494407	7.8540600866	8.3542162905	6.4380478439	7.1169063928	7.1014993116	6.9300191226	7.5172115118	7.0497137321	7.2585244785	8.0534180687	7.1514003253	7.5215319943	7.3541642578	7.718285898	7.8356287187	7.6085197999
1553579_a_at	2.436292054	2.436292054	2.436292054	2.4459784383	2.436292054	2.4403662844	2.436292054	2.436292054	2.436292054	2.436292054	2.436292054	2.436292054	2.436292054	2.436292054	2.436292054	2.436292054	2.436292054	2.436292054	2.436292054	2.436292054	2.436292054	2.436292054	2.436292054	2.436292054	2.4416180477	2.436292054	2.436292054	2.436292054	2.436292054	2.436292054
1553581_s_at	5.6139507739	6.7547138901	6.3411575897	6.1963659433	6.4766899665	5.9538920931	6.0215355943	6.4962726698	5.8479230198	6.1780257979	6.3609216519	5.8933497329	6.3951970453	6.406845919	6.402577516	6.3643826596	6.2355725599	6.423290044	6.3594633118	6.5176928433	6.5931029954	6.1701378533	5.9380394733	6.053693524	6.3717002717	6.2455179885	6.1123788642	6.3897062971	6.6978107717	6.2535820741
1553582_a_at	2.4460673995	2.4460673995	2.5442357247	2.4460673995	2.4460673995	2.4460673995	2.4511199943	2.4443832013	2.4460673995	2.4460673995	2.4460673995	2.4460673995	2.4541805808	2.4460673995	2.4460673995	2.4460673995	2.4460673995	2.4501215031	2.4460673995	2.4460673995	2.4460673995	2.4460673995	2.4460673995	2.4460673995	2.4460673995	2.4460673995	2.459374991	2.4460673995	2.6440837595	2.4460673995
1553583_a_at	2.436292054	2.436292054	2.436292054	2.436292054	2.436292054	2.436292054	2.436292054	2.436292054	2.436292054	2.436292054	2.436292054	2.436292054	2.436292054	2.436292054	2.436292054	2.436292054	2.436292054	2.4374266427	2.436292054	2.436292054	2.436292054	2.436292054	2.436292054	2.436292054	2.436292054	2.436292054	2.436292054	2.4423889289	2.4521428531	2.436292054
1553584_at	2.436292054	2.436292054	2.436292054	2.436292054	2.436292054	2.4739406738	2.436292054	2.4374311435	2.436292054	2.436292054	2.436292054	2.436292054	2.4504275854	2.436292054	2.436292054	2.436292054	2.436292054	2.436292054	2.436292054	2.436292054	2.436292054	2.436292054	2.436292054	2.436292054	2.4614411326	2.436292054	2.436292054	2.436292054	2.436292054	2.4364029237
1553585_a_at	2.4364664228	2.4364664228	2.4397984241	2.4366235679	2.4364664228	2.4364664228	2.4364664228	2.4364664228	2.4364664228	2.4366662087	2.4364664228	2.4364664228	2.4364664228	2.4720513562	2.4364664228	2.4364664228	2.4364664228	2.4364664228	2.4364664228	2.4364664228	2.4364664228	2.4364664228	2.4364664228	2.4364664228	2.4364664228	2.4364664228	2.4659723291	2.4364664228	2.4364664228	2.4364664228
1553586_at	2.436292054	2.436292054	2.4882635766	2.436292054	2.436292054	2.4365564532	2.436292054	2.436292054	2.436292054	2.4770808091	2.436292054	2.436292054	2.436292054	2.436292054	2.436292054	2.436292054	2.436292054	2.436292054	2.436292054	2.436292054	2.436292054	2.436292054	2.436292054	2.436292054	2.436292054	2.436292054	2.436292054	2.436292054	2.4880814381	2.436292054
1553587_a_at	4.6234808882	4.8022861466	4.6266861722	4.6266861722	4.8375537917	4.6487208014	4.8278823076	4.6594186282	4.466760924	4.4047693655	4.781218502	4.6266861722	4.6812192124	4.4091242723	4.6814206215	4.4184665133	4.4703710054	4.6266861722	4.6600214819	4.7144528905	4.6717407875	4.5620695465	4.6336373638	4.8046456304	4.4485242319	4.6028602955	4.9053554798	4.4523162645	4.5094494587	4.8249451726
1553588_at	12.9436799108	13.0758464949	12.9937682423	12.8851150951	12.7458436262	12.8252639454	13.0223323407	12.8776713353	12.7437289167	12.940449843	12.8072872815	12.8730731118	12.9890703912	13.159778271	12.8937470517	12.7762060703	13.0362299288	12.8730565937	12.9983064487	13.0743114197	12.9799041351	12.8718885337	12.8249408419	12.9985784339	13.0130847667	13.029723855	13.1968307599	13.0115408356	13.2260856947	13.0271468152
1553589_a_at	3.5133857735	3.0845011943	2.5832854513	2.5642937248	3.1528526834	2.845835448	3.0469931498	2.9220969095	2.6957805669	3.130136781	2.9209929339	2.8173206595	2.8530379022	2.8001441793	2.7757367814	2.8001441793	3.3004012995	3.1578650926	2.8159433721	2.7341892333	2.8145660847	2.8001441793	3.6982853248	2.8960897365	2.7295491308	2.7517392803	2.7912275623	2.8983373101	2.4669902101	2.5971717255
1553590_at	2.436292054	2.4619257689	2.436292054	2.4410171509	2.436292054	2.436292054	2.436292054	2.436292054	2.436292054	2.436292054	2.436292054	2.436292054	2.436292054	2.436292054	2.436292054	2.436292054	2.436292054	2.436292054	2.436292054	2.436292054	2.436292054	2.4408072933	2.436292054	2.436292054	2.436292054	2.436292054	2.436292054	2.436292054	2.436292054	2.436292054
1553591_at	2.436292054	2.436292054	2.4364891965	2.436292054	2.4706535094	2.436292054	2.436292054	2.4378378065	2.436292054	2.436292054	2.436292054	2.436292054	2.436292054	2.436292054	2.436292054	2.436292054	2.436292054	2.436292054	2.436292054	2.436292054	2.436292054	2.436292054	2.436292054	2.436292054	2.436292054	2.436292054	2.436292054	2.4794421813	2.436292054	2.436292054
1553592_x_at	2.436292054	2.436292054	2.436292054	2.436292054	2.436292054	2.436292054	2.436292054	2.436292054	2.436292054	2.436292054	2.507323026	2.436292054	2.4816683653	2.436292054	2.436292054	2.436292054	2.436292054	2.436292054	2.436292054	2.436292054	2.436292054	2.436292054	2.436292054	2.436292054	2.436292054	2.4398070093	2.436292054	2.436292054	2.436292054	2.436292054
1553593_a_at	2.438500528	2.4393414532	2.438500528	2.438500528	2.438500528	2.4391002919	2.438500528	2.4424937032	2.438500528	2.438500528	2.438500528	2.438500528	2.4399897352	2.438500528	2.450254714	2.4385925713	2.4367787263	2.438500528	2.4365353901	2.438500528	2.473748491	2.438500528	2.438500528	2.438500528	2.438500528	2.4707183977	2.438500528	2.5022589552	2.4446046189	2.436292054
1553594_a_at	2.5205355732	2.5205355732	2.5271478256	2.4864669071	2.5205355732	2.5205355732	2.5205355732	2.5205355732	2.5205355732	2.5205355732	2.6045937002	2.5205355732	2.5205355732	2.5205355732	2.5205355732	2.5205355732	2.5205355732	2.5205355732	2.4884137994	2.5295892304	2.5031224469	2.5503668659	2.5205355732	2.5205355732	2.53504778	2.4545466709	2.5205355732	2.4705679062	2.5205355732	2.5205355732
1553599_a_at	2.5208834248	2.6230053837	2.6551568566	2.621526803	2.5226468145	2.5226468145	2.5226468145	2.5226468145	2.5456139146	2.5430417309	2.5872031755	2.5418139676	2.5167496698	2.5873162217	2.5226468145	2.5232582506	2.6763768208	2.5850087596	2.5226468145	2.6768716569	2.436292054	2.5167496698	2.5226468145	2.4775197645	2.626500134	2.5226468145	2.5117543238	2.5134840235	2.5226468145	2.5226468145
1553600_at	2.5105627294	2.509908429	2.5105627294	2.523681207	2.5090913393	2.5090913393	2.6348351207	2.5105627294	2.509908429	2.5958761799	2.5105627294	2.52443781	2.5105627294	2.5112206917	2.5105627294	2.4704377684	2.5281643728	2.5120594259	2.5105627294	2.5539124069	2.5105627294	2.5228828738	2.5090913393	2.5008700461	2.5105627294	2.5105627294	2.5105627294	2.5105627294	2.5105627294	2.5201310641
1553601_a_at	2.4367879189	2.4386437123	2.4423974783	2.4578080327	2.4367879189	2.4423974783	2.5187447636	2.4657157783	2.6635997296	2.4423974783	2.4386437123	2.4386437123	2.4423974783	2.4433797618	2.4917223381	2.4429249173	2.4568098289	2.4423974783	2.5586475434	2.4386437123	2.445453555	2.4378643848	2.4565884544	2.4702722559	2.4731442856	2.4423974783	2.4423974783	2.4958159193	2.4537345466	2.4378643848
1553602_at	2.436292054	2.4677670545	2.436292054	2.4365147414	2.436292054	2.436292054	2.436292054	2.436292054	2.436292054	2.436292054	2.4426046059	2.436292054	2.436292054	2.436292054	2.436292054	2.436292054	2.436292054	2.436292054	2.436292054	2.436292054	2.436292054	2.436292054	2.436292054	2.436292054	2.4696526413	2.436292054	2.436292054	2.436292054	2.4381964222	2.436292054
1553603_s_at	2.5050760282	2.5050760282	2.7158798161	2.4873785721	2.4873785721	2.5050760282	2.5050760282	2.5258063686	2.5143499073	2.52595947	2.6161143417	2.5050760282	2.5050760282	2.4885990526	2.5265594103	2.5050760282	2.5050760282	2.5050760282	2.7106424459	2.5167665927	2.5050760282	2.5050760282	2.5329616356	2.5050760282	2.4521770137	2.5094763026	2.5394065435	2.5073830978	2.5050760282	2.5209596915
1553604_at	2.4494740503	2.4735238614	2.4963067556	2.4375987414	2.5475869303	2.436292054	2.4384133785	2.4375987414	2.525175586	2.4368958946	2.4375987414	2.4374165236	2.436292054	2.4375987414	2.4371543034	2.4371543034	2.4431727713	2.6606982122	2.6729568491	2.4375987414	2.4715911995	2.4368958946	2.4368958946	2.4443824887	2.4375987414	2.4451626488	2.436292054	2.4377526034	2.4375987414	2.4375987414
1553605_a_at	2.4862897046	2.4528719932	2.964138446	2.4510610254	3.5405128595	2.4369562474	2.4520624147	2.4860222223	2.8540667713	2.4364925715	3.1550174867	2.4510610254	2.4364925715	2.4364925715	2.4486331565	2.4368706985	2.4510610254	3.2770949899	3.5964421113	2.4364925715	2.4486331565	2.4368629241	2.4364925715	2.4510610254	2.4476109638	2.4367075667	2.4505647186	2.4510610254	2.4364925715	2.4486331565
1553607_at	2.436292054	2.436292054	2.436292054	2.436292054	2.436292054	2.436292054	2.4429034899	2.4450276107	2.4451486836	2.466732734	2.436292054	2.436292054	2.436292054	2.436292054	2.436292054	2.4439471966	2.436292054	2.4565880812	2.436292054	2.436292054	2.436292054	2.4547147293	2.436292054	2.436292054	2.436292054	2.436292054	2.4537186843	2.436292054	2.436292054	2.4413898395
1553608_a_at	2.4416295645	2.4365949342	2.4371475936	2.4365949342	2.4746061224	2.4365949342	2.4365949342	2.4365949342	2.4418135126	2.4365949342	2.4365949342	2.4365949342	2.4365949342	2.4459807398	2.4365949342	2.4427394368	2.4481362264	2.4950121368	2.4365949342	2.4365949342	2.4407678642	2.4542846855	2.4365949342	2.4365949342	2.45667848	2.4365949342	2.4365949342	2.4418755214	2.4365949342	2.4365949342
1553611_s_at	2.7073356336	2.5519077803	2.5519077803	2.5519077803	2.5519077803	2.6679748036	2.6702206414	2.5519077803	2.5443706199	2.5519077803	2.554598407	2.5524488161	2.5929226088	2.5519077803	2.5380165005	2.6064206461	2.5522654222	2.5609583901	2.5521932974	2.4389525123	2.5519077803	2.5514926335	2.5519077803	2.5900501728	2.5515251516	2.562243434	2.5522253729	2.5519077803	2.5519077803	2.5519077803
1553612_at	2.8800989277	2.761207198	2.983084163	2.8717399475	2.7172595826	3.0026250659	3.2234510481	2.8660993847	2.7764408704	2.8950099676	2.5595511764	2.8878430621	2.5510014192	2.682542018	2.65559436	2.7322732716	2.9845675578	2.7466554436	2.5169748835	2.947890167	2.6758482466	2.7336570596	2.6132432112	2.8523869619	2.7429582887	2.7172595826	2.8400948944	2.91617902	2.7285344487	2.9191912416
1553613_s_at	2.4724002337	2.442727491	2.442727491	2.442727491	2.442727491	2.442727491	2.442727491	2.442727491	2.442727491	2.442727491	2.442727491	2.442727491	2.442727491	2.442727491	2.442727491	2.442727491	2.442727491	2.442727491	2.442727491	2.442727491	2.442727491	2.442727491	2.4684815549	2.442727491	2.442727491	2.442727491	2.442727491	2.442727491	2.442727491	2.442727491
1553614_a_at	2.442555236	2.436292054	2.436292054	2.436292054	2.436292054	2.436292054	2.436292054	2.436292054	2.436292054	2.436292054	2.436292054	2.436292054	2.436292054	2.436292054	2.4388882759	2.436292054	2.436292054	2.436292054	2.436292054	2.436292054	2.436292054	2.436292054	2.436292054	2.4405948515	2.436292054	2.436292054	2.436292054	2.436292054	2.436292054	2.436292054
1553618_at	2.5176978376	2.4376907417	2.4363222485	2.4363222485	2.4363222485	2.4363222485	2.4411313907	2.4363222485	2.4364822963	2.4363222485	2.4363222485	2.4363222485	2.4363222485	2.4671265494	2.4363222485	2.4363222485	2.4604651572	2.4395081747	2.4363222485	2.4465372288	2.4363222485	2.4363222485	2.4365362647	2.4363222485	2.4448231389	2.4472765076	2.4429284285	2.4363222485	2.4651599827	2.4363222485
1553619_a_at	2.436292054	2.436292054	2.436292054	2.436292054	2.436292054	2.436292054	2.436292054	2.436292054	2.436292054	2.436292054	2.436292054	2.436292054	2.436292054	2.436292054	2.436292054	2.436292054	2.436292054	2.436292054	2.4703128335	2.436292054	2.436292054	2.4429258992	2.436292054	2.436292054	2.436292054	2.436292054	2.436292054	2.436292054	2.4401670561	2.436292054
1553620_at	2.436292054	2.4569063232	2.436292054	2.436292054	2.436292054	2.436292054	2.436292054	2.436292054	2.436292054	2.436292054	2.436292054	2.436292054	2.436292054	2.436292054	2.436292054	2.436292054	2.436292054	2.436292054	2.436292054	2.436292054	2.436292054	2.4387507841	2.436292054	2.436292054	2.436292054	2.436292054	2.436292054	2.436292054	2.436292054	2.436292054
1553622_a_at	2.4380882668	2.4380882668	2.5182772514	2.4380882668	2.4380882668	2.4365469266	2.4380882668	2.4380882668	2.4380882668	2.4532203856	2.4934837733	2.4380882668	2.4365469266	2.4380882668	2.4380882668	2.4435940243	2.4528425515	2.4380882668	2.4380882668	2.4387601938	2.4380882668	2.4380882668	2.4380882668	2.4380882668	2.4380882668	2.4380882668	2.4380882668	2.4476346614	2.4380882668	2.4380882668
1553623_at	2.436292054	2.4555373823	2.436292054	2.436292054	2.436292054	2.436292054	2.436292054	2.4890760596	2.436292054	2.4457353334	2.436292054	2.436292054	2.436292054	2.436292054	2.436292054	2.436292054	2.436292054	2.436292054	2.4779238003	2.4637144582	2.436292054	2.436292054	2.436292054	2.436292054	2.436292054	2.4421928538	2.436292054	2.436292054	2.436292054	2.436292054
1553625_at	2.4421667068	2.5404219129	2.4912866619	2.5190110425	2.436292054	2.4421667068	2.4421667068	2.4421667068	2.4698899715	2.4437711823	2.4421667068	2.4459644838	2.4449036021	2.4425847938	2.4421667068	2.4421667068	2.4421667068	2.4421667068	2.495421464	2.4451806442	2.4421667068	2.48362328	2.4421667068	2.4421667068	2.6020035855	2.4518759704	2.4599121767	2.4386185005	2.4421667068	2.4456478141
1553626_a_at	2.6161331892	2.5934716324	2.6090162941	2.7814873544	2.593959151	2.6767717419	2.6530818186	2.7869338193	2.5767288467	2.6407224246	2.9561871925	2.6424013632	2.6080002042	2.6796744714	2.5926721311	3.0004821387	2.969306982	2.613508227	2.6245284687	2.5767288467	2.58446611	2.615981036	2.5915144262	2.6155484948	2.5915144262	2.7246918589	3.1858505219	2.5767288467	2.4826819665	2.5767288467
1553627_s_at	2.4617132721	2.4965177427	2.4582153311	2.4524848452	2.4558348563	2.4961915279	2.4582153311	2.4558348563	2.4541271021	2.465881474	2.458216844	2.4558348563	2.4374944904	2.4889475684	2.4582153311	2.4999200354	2.4641433905	2.458216844	2.4636813308	2.4563064231	2.4374944904	2.458216844	2.458216844	2.5463540574	2.4800684001	2.458216844	2.5492178874	2.4710996415	2.4539544233	2.4760849487
1553629_a_at	2.436292054	2.4371690565	2.436292054	2.436292054	2.436292054	2.436292054	2.436292054	2.436292054	2.436292054	2.436292054	2.436292054	2.436292054	2.436292054	2.436292054	2.436292054	2.436292054	2.436292054	2.436292054	2.436292054	2.436292054	2.436292054	2.436292054	2.436292054	2.436292054	2.436292054	2.436292054	2.436292054	2.436292054	2.436292054	2.436292054
1553630_at	2.436292054	2.436292054	2.436292054	2.436292054	2.436292054	2.436292054	2.436292054	2.436292054	2.436292054	2.436292054	2.436292054	2.436292054	2.436292054	2.436292054	2.436292054	2.436292054	2.436292054	2.436292054	2.436292054	2.436292054	2.436292054	2.4363930371	2.436292054	2.436292054	2.436292054	2.436292054	2.436292054	2.436292054	2.436292054	2.436292054
1553633_s_at	2.60032516	2.4762078233	2.5000224244	2.5072156712	2.670358905	2.5185873887	2.4984095283	2.5297119172	2.5287578326	2.5073183125	2.475949156	2.5236089269	2.5000275691	2.5000224244	2.519301602	2.7235905852	2.705409379	2.475949156	2.5189117104	2.475949156	2.5072156712	2.5410604852	2.5000224244	2.4414275794	2.4414275794	2.5732557336	2.4790022725	2.6551973028	2.5970513289	2.5072156712
1553634_a_at	2.436292054	2.436292054	2.436292054	2.436292054	2.436292054	2.4363819125	2.436292054	2.436292054	2.436292054	2.436292054	2.4489510954	2.436292054	2.436292054	2.436292054	2.4624004696	2.436292054	2.436292054	2.436292054	2.436292054	2.436292054	2.436292054	2.436292054	2.436292054	2.436292054	2.436292054	2.4802706149	2.436292054	2.436292054	2.436292054	2.441476444
1553635_s_at	2.436292054	2.436292054	2.4670046668	2.436292054	2.4921052078	2.4552943871	2.4519896751	2.436292054	2.4997516051	2.436292054	2.4374458316	2.436292054	2.436292054	2.436292054	2.4493464133	2.436292054	2.436292054	2.603122531	2.4451708043	2.436292054	2.436292054	2.436292054	2.436292054	2.436292054	2.4431363389	2.4807429328	2.436292054	2.436292054	2.436292054	2.4433983087
1553636_at	2.436292054	2.436292054	2.436292054	2.436292054	2.436292054	2.436292054	2.436292054	2.436292054	2.436292054	2.436292054	2.436292054	2.436292054	2.436292054	2.436292054	2.436292054	2.436292054	2.436292054	2.436292054	2.436292054	2.436292054	2.436292054	2.436292054	2.436292054	2.436292054	2.436292054	2.436292054	2.436292054	2.4374961535	2.436292054	2.436292054
1553637_s_at	2.436292054	2.436292054	2.436292054	2.436292054	2.4416336518	2.436292054	2.4628014886	2.436292054	2.436292054	2.436292054	2.4447657536	2.436292054	2.436292054	2.436292054	2.454200993	2.436292054	2.436292054	2.436292054	2.436292054	2.436292054	2.436292054	2.436292054	2.436292054	2.4598535524	2.436292054	2.436292054	2.436292054	2.436292054	2.436292054	2.436292054
1553639_a_at	2.6653652677	2.7769903181	2.7033648511	2.6653652677	2.6653652677	2.698649918	2.6653652677	2.6653652677	2.4896678044	2.6653652677	2.6653652677	2.6653652677	2.61402401	2.8245725195	2.7491257495	2.601948669	2.7240544808	2.6653652677	2.5603403875	2.6653652677	2.6653652677	2.6801152385	2.6653652677	2.5946677577	2.6653652677	2.7016160225	3.0648087497	2.6098646673	2.6653652677	2.6653652677
1553640_at	2.4363025326	2.4363025326	2.4509968614	2.4375800191	2.4363025326	2.4363025326	2.4363025326	2.4363025326	2.4363025326	2.4363025326	2.4363025326	2.4363025326	2.4363025326	2.4546498449	2.4363025326	2.4363025326	2.4363025326	2.4363025326	2.4363025326	2.4363025326	2.4363025326	2.4363025326	2.4363025326	2.4363025326	2.4363025326	2.4643827832	2.4363025326	2.4363025326	2.4363025326	2.4363025326
1553641_a_at	2.4853895303	2.436292054	2.436292054	2.436292054	2.4421899846	2.436292054	2.436292054	2.436292054	2.436292054	2.4779009965	2.436292054	2.436292054	2.436292054	2.436292054	2.436292054	2.436292054	2.436292054	2.436292054	2.436292054	2.436292054	2.436292054	2.436292054	2.4365087037	2.436292054	2.436292054	2.436292054	2.436292054	2.436292054	2.436292054	2.436292054
1553642_at	2.436292054	2.436292054	2.436292054	2.436292054	2.436292054	2.436292054	2.436292054	2.436292054	2.4375041762	2.436292054	2.436292054	2.436292054	2.436292054	2.436292054	2.436292054	2.436292054	2.436292054	2.436292054	2.436292054	2.436292054	2.436292054	2.436292054	2.436292054	2.436292054	2.436292054	2.436292054	2.436292054	2.4371823865	2.436292054	2.436292054
1553644_at	2.436292054	2.436292054	2.4411427791	2.4554078081	2.436292054	2.436292054	2.436292054	2.4941589579	2.4431149825	2.4433616459	2.436292054	2.436292054	2.436292054	2.4491523353	2.436292054	2.436292054	2.469035895	2.436292054	2.436292054	2.4561956204	2.436292054	2.436292054	2.436292054	2.436292054	2.4986439749	2.436292054	2.5377613783	2.436292054	2.436292054	2.436292054
1553645_at	2.5403106942	2.5702037965	2.4564977548	2.4484617345	2.4484617345	2.4484617345	2.4480996852	2.4672867661	2.474995879	2.4484617345	2.4592086835	2.4427266333	2.5924691476	2.556037873	2.4466587825	2.4513375699	2.4520007631	2.5404254653	2.4427266333	2.4611192873	2.4466587825	2.4466587825	2.4480996852	2.5103847327	2.6234375449	2.4369790655	2.4484617345	2.5013236427	2.477021406	2.4466587825
1553646_at	2.4363516601	2.4390689202	2.4422213129	2.4363516601	2.4363516601	2.4363516601	2.4363516601	2.4363516601	2.4363516601	2.4365865905	2.4378884918	2.50404762	2.4363516601	2.4363516601	2.4363516601	2.4363516601	2.4426924339	2.4363516601	2.4363516601	2.4363516601	2.4363516601	2.4586221658	2.4363516601	2.4363516601	2.4363516601	2.4363516601	2.4473929456	2.4363516601	2.4363516601	2.4363516601
1553647_at	2.4413531045	2.4411970209	2.4454588267	2.4536213989	2.4413531045	2.546676027	2.4525935535	2.4413531045	2.4413531045	2.4413531045	2.4413531045	2.4413661951	2.4413531045	2.4413531045	2.4413531045	2.4413531045	2.441353334	2.4405903528	2.4411970209	2.4411970209	2.4413531045	2.4421957416	2.4601815501	2.4413531045	2.4447289725	2.4413531045	2.4413531045	2.4413531045	2.4579871374	2.4413531045
1553651_at	2.4451222565	2.4380153584	2.436292054	2.436292054	2.436292054	2.436292054	2.436292054	2.436292054	2.436292054	2.436292054	2.436292054	2.436292054	2.436292054	2.436292054	2.5145917254	2.436292054	2.436292054	2.436292054	2.436292054	2.436292054	2.4371671888	2.436292054	2.436292054	2.436292054	2.436292054	2.436292054	2.436292054	2.436292054	2.4394111882	2.436292054
1553652_a_at	2.4564874456	2.4462141566	2.4484971595	2.4462141566	2.4462141566	2.4462141566	2.4673382099	2.4462141566	2.4462141566	2.4462141566	2.4462141566	2.4462141566	2.4462141566	2.4516395446	2.4462141566	2.4485066971	2.4462141566	2.4470986494	2.4462141566	2.4719105201	2.4462141566	2.4462141566	2.4462141566	2.4998054613	2.4462141566	2.4363410925	2.4462141566	2.4462141566	2.4462141566	2.5430941724
1553654_at	2.436292054	2.436292054	2.436292054	2.436292054	2.436292054	2.436292054	2.436292054	2.4439712832	2.436292054	2.436292054	2.436292054	2.436292054	2.436292054	2.436292054	2.436292054	2.436292054	2.436292054	2.436292054	2.436292054	2.436292054	2.436292054	2.436292054	2.436292054	2.436292054	2.4420121075	2.436292054	2.436292054	2.436292054	2.436292054	2.436292054
1553655_at	2.436292054	2.436292054	2.436292054	2.436292054	2.436292054	2.436292054	2.436292054	2.436292054	2.436292054	2.436292054	2.436292054	2.436292054	2.436292054	2.436292054	2.436292054	2.436292054	2.436292054	2.4366178053	2.436292054	2.436292054	2.436292054	2.436292054	2.436292054	2.436292054	2.436292054	2.436292054	2.436292054	2.436292054	2.436292054	2.436292054
1553656_at	2.436292054	2.436292054	2.436292054	2.436292054	2.436292054	2.436292054	2.436292054	2.436292054	2.436292054	2.436292054	2.436292054	2.436292054	2.436292054	2.436292054	2.436292054	2.436292054	2.436292054	2.436292054	2.436292054	2.436292054	2.436292054	2.436292054	2.436292054	2.436292054	2.436292054	2.436292054	2.436292054	2.436292054	2.436292054	2.436292054
1553657_at	2.4364026501	2.4416497729	2.4364026501	2.4364026501	2.4364026501	2.4364026501	2.4364026501	2.4446955074	2.4364026501	2.4364026501	2.4364026501	2.4364026501	2.4488861453	2.4364026501	2.4387792554	2.4364026501	2.4364026501	2.4364026501	2.4364026501	2.4382724054	2.4373537695	2.4370520161	2.4364026501	2.4364026501	2.4369633436	2.4364026501	2.4364643466	2.4502426309	2.4364026501	2.4364026501
1553658_at	2.436292054	2.439420863	2.436292054	2.436292054	2.436292054	2.436292054	2.436292054	2.436292054	2.436292054	2.4601373387	2.4496796811	2.436292054	2.436292054	2.436292054	2.4438642339	2.436292054	2.436292054	2.436292054	2.4387426202	2.436292054	2.436292054	2.4457098643	2.436292054	2.436292054	2.4429856382	2.436292054	2.436292054	2.436292054	2.436292054	2.436292054
[truncated: 53,650 more rows]
