# Supplementary material for: Using association rule mining to jointly detect clinical features and differentially expressed genes related to chronic inflammatory diseases
Source: PLoS One. 2020 Oct 2;15(10):e0240269. doi: 10.1371/journal.pone.0240269 (PMC7531780; doi:10.1371/journal.pone.0240269)
Supplement: S1 Table — (XLS) [file pone.0240269.s003.xls]

## Sheet: DCAn1_r14c1_rules
#	Antecedent	Consequent	S1	S2	S3	Conf	Lift
1	BMI = 3, WHR = 4, AC = 3,	SUPP = 2,	18	24	67	0.75	1.60075
2	BMI = 3, WHR = 4,	SUPP = 2,	20	28	67	0.714286	1.52452
3	BMI = 3, AC = 3, HOMA-IR = 2,	SUPP = 2,	18	25	67	0.72	1.53672
4	BMI = 3, TC = 4,	SUPP = 2,	17	23	67	0.73913	1.57755
5	WHR = 4, AC = 3, FPG = 1, HbA1c = 1,	PPDi6mm = 1, CALi34mm = 3,	14	20	65	0.7	1.54
6	WHR = 4, AC = 3, FPG = 3, HbA1c = 4,	BOP = 3,	15	15	74	1	1.93243
7	WHR = 4, AC = 3, FPG = 3, HbA1c = 4, HOMA-IR = 2,	BOP = 3,	14	14	74	1	1.93243
8	WHR = 4, AC = 3, FPG = 3, HOMA-IR = 2, HDL = 2,	BOP = 3,	16	19	74	0.842105	1.62731
9	WHR = 4, AC = 3, FPG = 3, HOMA-IR = 2, TG = 3,	BOP = 3,	19	23	74	0.826087	1.59636
10	WHR = 4, AC = 3, FPG = 3, HOMA-IR = 2,	BOP = 3,	23	27	74	0.851852	1.64615
11	WHR = 4, AC = 3, FPG = 3,	BOP = 3,	24	28	74	0.857143	1.65637
12	WHR = 4, AC = 3, HOMA-IR = 2, TC = 4, HDL = 2,	SUPP = 2,	15	21	67	0.714286	1.52452
13	WHR = 4, AC = 3, HOMA-IR = 2, TC = 4,	SUPP = 2,	18	25	67	0.72	1.53672
14	WHR = 4, AC = 3, TC = 4,	SUPP = 2,	22	31	67	0.709677	1.51468
15	WHR = 4, AC = 3, HDL = 2, TG = 3,	SUPP = 2,	20	28	67	0.714286	1.52452
16	WHR = 4, AC = 3, TG = 1,	PPDi6mm = 1, CALi34mm = 3,	15	21	65	0.714286	1.57143
17	WHR = 4, FPG = 1, TG = 1,	PPDi6mm = 1, CALi34mm = 3,	15	18	65	0.833333	1.83333
18	WHR = 4, FPG = 3, HbA1c = 4,	BOP = 3,	17	17	74	1	1.93243
19	WHR = 4, FPG = 3, HbA1c = 4, HOMA-IR = 2,	BOP = 3,	15	15	74	1	1.93243
20	WHR = 4, FPG = 3, HbA1c = 4, TG = 3,	BOP = 3,	14	14	74	1	1.93243
21	WHR = 4, FPG = 3, HOMA-IR = 2, TG = 3,	BOP = 3,	20	25	74	0.8	1.54595
22	WHR = 4, FPG = 3, HOMA-IR = 2,	BOP = 3,	24	29	74	0.827586	1.59925
23	WHR = 4, FPG = 3, HDL = 2, TG = 3,	BOP = 3,	14	18	74	0.777778	1.503
24	WHR = 4, FPG = 3, HDL = 2,	BOP = 3,	17	21	74	0.809524	1.56435
25	WHR = 4, FPG = 3, TG = 3,	BOP = 3,	21	26	74	0.807692	1.56081
26	WHR = 4, FPG = 3,	BOP = 3,	26	31	74	0.83871	1.62075
27	WHR = 4, TG = 1,	PPDi6mm = 1, CALi34mm = 3,	18	25	65	0.72	1.584
28	AC = 3, FPG = 3, HbA1c = 4, HOMA-IR = 2, TG = 3,	BOP = 3,	15	15	74	1	1.93243
29	AC = 3, FPG = 3, HbA1c = 4, HOMA-IR = 2,	GI = 3, BOP = 3,	14	19	37	0.736842	2.8478
30	AC = 3, FPG = 3, HbA1c = 4, HOMA-IR = 2,	BOP = 3,	18	19	74	0.947368	1.83073
31	AC = 3, FPG = 3, HbA1c = 4,	GI = 3, BOP = 3,	15	20	37	0.75	2.89865
32	AC = 3, FPG = 3, HbA1c = 4,	BOP = 3,	19	20	74	0.95	1.83581
33	AC = 3, FPG = 3, HOMA-IR = 2, HDL = 2, TG = 3,	BOP = 3,	14	17	74	0.823529	1.59141
34	AC = 3, FPG = 3, HOMA-IR = 2, HDL = 2,	BOP = 3,	17	20	74	0.85	1.64257
35	AC = 3, FPG = 3, HOMA-IR = 2, TG = 3,	BOP = 3,	22	26	74	0.846154	1.63514
36	AC = 3, FPG = 3, HOMA-IR = 2,	BOP = 3,	27	32	74	0.84375	1.63049
37	AC = 3, FPG = 3,	BOP = 3,	28	33	74	0.848485	1.63964
38	AC = 3, HOMA-IR = 2, TC = 4, HDL = 2,	SUPP = 2,	19	26	67	0.730769	1.5597
39	AC = 3, HOMA-IR = 2, TC = 4, TG = 3,	SUPP = 2,	15	19	67	0.789474	1.685
40	AC = 3, HOMA-IR = 2, TC = 4,	SUPP = 2,	23	31	67	0.741935	1.58353
41	AC = 3, TC = 4, HDL = 2, TG = 3,	SUPP = 2,	14	18	67	0.777778	1.66003
42	AC = 3, TC = 4, TG = 3,	PPDi6mm = 1, SUPP = 2,	14	20	58	0.7	1.72586
43	AC = 3, TC = 4, TG = 3,	SUPP = 2,	16	20	67	0.8	1.70746
44	AC = 3, TC = 4,	SUPP = 2,	29	39	67	0.74359	1.58706
45	FPG = 1, HbA1c = 1, HOMA-IR = 2,	PPDi6mm = 1, CALi34mm = 3,	15	21	65	0.714286	1.57143
46	FPG = 3, HbA1c = 4, HOMA-IR = 2, HDL = 2,	BOP = 3,	16	16	74	1	1.93243
47	FPG = 3, HbA1c = 4, HOMA-IR = 2, TG = 3,	BOP = 3,	16	16	74	1	1.93243
48	FPG = 3, HbA1c = 4, HOMA-IR = 2,	BOP = 3,	24	25	74	0.96	1.85514
49	FPG = 3, HbA1c = 4, HDL = 2,	BOP = 3,	17	17	74	1	1.93243
50	FPG = 3, HbA1c = 4, TG = 3,	BOP = 3,	17	17	74	1	1.93243
51	FPG = 3, HbA1c = 4,	GI = 3, BOP = 3,	19	27	37	0.703704	2.71972
52	FPG = 3, HbA1c = 4,	BOP = 3,	26	27	74	0.962963	1.86086
53	FPG = 3, HOMA-IR = 2, TC = 4,	BOP = 3,	15	19	74	0.789474	1.5256
54	FPG = 3, HOMA-IR = 2, TC = 4,	SUPP = 2,	15	19	67	0.789474	1.685
55	FPG = 3, HOMA-IR = 2, HDL = 2,	BOP = 3,	21	25	74	0.84	1.62324
56	FPG = 3, HOMA-IR = 2, TG = 3,	BOP = 3,	23	28	74	0.821429	1.58736
57	FPG = 3, HOMA-IR = 2,	BOP = 3,	33	39	74	0.846154	1.63514
58	FPG = 3, TC = 4,	BOP = 3,	17	21	74	0.809524	1.56435
59	FPG = 3, TC = 4,	BOP = 3, SUPP = 2,	15	21	47	0.714286	2.17325
60	FPG = 3, TC = 4,	SUPP = 2,	17	21	67	0.809524	1.72779
61	FPG = 3, HDL = 2, TG = 3,	BOP = 3,	15	19	74	0.789474	1.5256
62	FPG = 3, HDL = 2,	BOP = 3,	22	26	74	0.846154	1.63514
63	FPG = 3, TG = 3,	BOP = 3,	24	29	74	0.827586	1.59925
64	FPG = 3,	BOP = 3,	35	41	74	0.853659	1.64964
65	HbA1c = 1, HOMA-IR = 2, HDL = 2,	PPDi6mm = 1, CALi34mm = 3,	14	20	65	0.7	1.54
66	HOMA-IR = 2, TC = 4, HDL = 2,	SUPP = 2,	21	29	67	0.724138	1.54555
67	HOMA-IR = 2, TC = 4,	SUPP = 2,	26	36	67	0.722222	1.54146
68	TC = 4, HDL = 2, TG = 3,	SUPP = 2,	16	21	67	0.761905	1.62615
69	TC = 4, HDL = 2, N_HDL_C = 5,	BOP = 3,	14	17	74	0.823529	1.59141
70	TC = 4, HDL = 2,	SUPP = 2,	27	38	67	0.710526	1.5165
71	TC = 4, TG = 1,	BOP = 3,	17	20	74	0.85	1.64257
72	TC = 4, TG = 1,	BOP = 3, PPDi6mm = 1,	14	20	60	0.7	1.66833
73	TC = 4, TG = 1,	BOP = 3, SUPP = 2,	14	20	47	0.7	2.12979
74	TC = 4, TG = 1,	SUPP = 2,	15	20	67	0.75	1.60075
75	TC = 4, TG = 3,	SUPP = 2,	18	24	67	0.75	1.60075
76	TC = 4, N_HDL_C = 5,	BOP = 3,	18	23	74	0.782609	1.51234
77	TC = 4,	SUPP = 2,	37	51	67	0.72549	1.54843
78	TC = 4, N_HDL_C = 5,	SUPP = 2,	18	23	67	0.782609	1.67034

## Sheet: info
Number of samples	143
S1 – suporte head + tail
S2 – suporte head
S3 – suport tail
