# Supplementary material for: Using association rule mining to jointly detect clinical features and differentially expressed genes related to chronic inflammatory diseases
Source: PLoS One. 2020 Oct 2;15(10):e0240269. doi: 10.1371/journal.pone.0240269 (PMC7531780; doi:10.1371/journal.pone.0240269)
Supplement: S2 Table — (XLS) [file pone.0240269.s004.xls]

## Sheet: rules_DC_DEG
#	Antecedent	Group (Consequent)	Comp	Conf	Lift	Lev	rsupX	rsupY	rsupXY
1	Sex = 1, Age = 1, BMI = 2, FPG = 1, INS = 1, HbA1c = 1, HOMA_IR = 1, HDL = 2, LDL = 1, TG = 1, TNT = 2, PPDi6mm = 1, CALi2mm = 1, CALi3_4mm = 3, N_HDL_C = 1, 1556346_at = -1, 200665_s_at = -1, 200931_s_at = -1, 201059_at = -1, 201110_s_at = -1, 201125_s_at = -1, 201906_s_at = -1, 202336_s_at = 1, 204081_at = -1, 204115_at = -1, 205010_at = -1, 205229_s_at = 1, 211138_s_at = -1, 212958_x_at = 1, 2…	4	0.5	1	5	0.08	0.1	0.2	0.1
2	Sex = 1, Age = 1, FPG = 1, INS = 1, HbA1c = 1, TC = 2, TG = 1, VP = 1, GI = 1, BOP = 1, TNT = 2, PPDi3mm = 3, PPDi4_5mm = 1, PPDi6mm = 1, CALi5mm = 1, SUPP = 1, MNCF = 1, MNF = 1, FNB = 1, 201980_s_at = -1, 203725_at = -1, 218911_at = 1, 222156_x_at = -1, 238761_at = 1,	5	0.5	1	5	0.08	0.1	0.2	0.1
3	Sex = 1, Age = 1, FPG = 1, INS = 1, HbA1c = 1, HDL = 2, LDL = 1, TG = 1, VP = 1, GI = 1, BOP = 1, TNT = 2, PPDi3mm = 3, PPDi4_5mm = 1, PPDi6mm = 1, CALi5mm = 1, SUPP = 1, MNCF = 1, MNF = 1, FNB = 1, N_HDL_C = 1, 201980_s_at = -1, 204466_s_at = -1, 209116_x_at = -1, 209995_s_at = 1, 211696_x_at = -1, 215211_at = 1, 217232_x_at = -1, 217979_at = 1, 229835_s_at = -1, 39318_at = 1,	5	0.5	1	5	0.08	0.1	0.2	0.1
4	Sex = 1, Age = 1, FPG = 1, INS = 1, HbA1c = 1, TG = 1, VP = 1, GI = 1, BOP = 1, TNT = 2, PPDi3mm = 3, PPDi4_5mm = 1, PPDi6mm = 1, CALi5mm = 1, SUPP = 1, MNCF = 1, MNF = 1, FNB = 1, 201980_s_at = -1,	5	0.67	1	5	0.11	0.13	0.2	0.13
5	Sex = 1, Age = 1, FPG = 1, INS = 1, HbA1c = 1, TG = 1, VP = 1, GI = 1, BOP = 1, TNT = 2, PPDi3mm = 3, PPDi4_5mm = 1, PPDi6mm = 1, CALi2mm = 3, CALi5mm = 1, SUPP = 1, MNCF = 1, MNF = 1, FNB = 1, 1555638_a_at = -1, 1555764_s_at = 1, 1555950_a_at = -1, 1556543_at = 1, 1557813_at = 1, 1561167_at = 1, 1564494_s_at = -1, 1565269_s_at = -1, 1569477_at = 1, 201137_s_at = -1, 201301_s_at = -1, 201856_s_at…	5	0.5	1	5	0.08	0.1	0.2	0.1
6	Sex = 1, Age = 1, FPG = 1, INS = 1, HbA1c = 1, TG = 1, VP = 1, GI = 1, BOP = 1, TNT = 2, PPDi3mm = 3, PPDi4_5mm = 1, PPDi6mm = 1, CALi5mm = 1, SUPP = 1, NDI = 2, MNCF = 1, MNF = 1, FNB = 1, 1553677_a_at = 1, 1558397_at = -1, 201656_at = 1, 201980_s_at = -1, 207426_s_at = -1, 209840_s_at = 1, 209841_s_at = 1, 213434_at = -1, 221676_s_at = -1, 227421_at = 1, 230913_at = 1, 231798_at = 1, 236140_at …	5	0.5	1	5	0.08	0.1	0.2	0.1
7	Sex = 1, BMI = 2, AC = 1, FPG = 1, INS = 1, HbA1c = 1, HOMA_IR = 1, HDL = 2, TG = 1, GI = 2, TNT = 2, PPDi6mm = 1, CALi2mm = 1, CALi3_4mm = 3, SUPP = 1, N_HDL_C = 1, 226924_at = -1,	4	0.5	1	5	0.08	0.1	0.2	0.1
8	Sex = 1, BMI = 2, FPG = 1, INS = 1, HbA1c = 1, HOMA_IR = 1, HDL = 2, TG = 1, TNT = 2, PPDi6mm = 1, CALi2mm = 1, CALi3_4mm = 3, N_HDL_C = 1,	4	0.67	1	5	0.11	0.13	0.2	0.13
9	Sex = 1, BMI = 2, FPG = 1, INS = 1, HbA1c = 1, HOMA_IR = 1, HDL = 2, TG = 1, TNT = 2, PPDi6mm = 1, CALi2mm = 1, CALi3_4mm = 3, CALi5mm = 1, MNCF = 1, FNB = 1, N_HDL_C = 1, 200907_s_at = -1, 204204_at = 1, 204638_at = -1, 221004_s_at = 1,	4	0.5	1	5	0.08	0.1	0.2	0.1
10	Sex = 1, BMI = 2, FPG = 1, INS = 1, HbA1c = 1, HOMA_IR = 1, HDL = 2, TG = 1, TNT = 2, PPDi6mm = 1, CALi2mm = 1, CALi3_4mm = 3, N_HDL_C = 1, 1560999_a_at = 1, 204794_at = 1, 206118_at = 1, 206343_s_at = -1, 206488_s_at = -1, 206618_at = 1, 207072_at = 1, 209795_at = 1, 216834_at = 1, 228766_at = -1, 232231_at = 1, 239647_at = -1, 242197_x_at = -1, 244413_at = 1,	4	0.5	1	5	0.08	0.1	0.2	0.1
11	Sex = 1, WHR = 4, AC = 3, FPG = 3, INS = 1, HbA1c = 4, HOMA_IR = 2, HDL = 2, TG = 3, VP = 3, GI = 3, BOP = 3, PPDi6mm = 1, CALi2mm = 1, 210164_at = -1, 218638_s_at = -1, 220646_s_at = -1, 223125_s_at = -1, 223836_at = -1, 226279_at = -1, 238423_at = -1, 242617_at = 1,	1	0.8	1	6	0.11	0.13	0.17	0.13
12	Sex = 1, WHR = 4, AC = 3, FPG = 3, INS = 1, HbA1c = 4, HOMA_IR = 2, TC = 4, HDL = 2, TG = 3, VP = 3, GI = 3, BOP = 3, PPDi4_5mm = 2, PPDi6mm = 1, CALi2mm = 1, 1553681_a_at = -1, 1553906_s_at = 1, 1560741_at = -1, 1569003_at = 1, 200871_s_at = 1, 201059_at = 1, 201125_s_at = 1, 201560_at = 1, 201798_s_at = 1, 202087_s_at = 1, 202207_at = -1, 202430_s_at = 1, 202458_at = -1, 202950_at = -1, 203505_…	1	0.6	1	6	0.08	0.1	0.17	0.1
13	Sex = 1, WHR = 4, AC = 3, FPG = 3, INS = 1, HbA1c = 4, HOMA_IR = 2, HDL = 2, TG = 3, VP = 3, GI = 3, BOP = 3, PPDi3mm = 3, PPDi6mm = 1, CALi2mm = 1, 1562289_at = -1, 202098_s_at = -1, 204811_s_at = -1, 210164_at = -1, 214933_at = 1, 218272_at = -1, 218638_s_at = -1, 219304_s_at = -1, 220646_s_at = -1, 223125_s_at = -1, 223836_at = -1, 226279_at = -1, 227799_at = -1, 230026_at = 1, 232257_s_at = 1…	1	0.6	1	6	0.08	0.1	0.17	0.1
14	Sex = 1, WHR = 4, AC = 3, FPG = 3, INS = 1, HbA1c = 4, HOMA_IR = 2, HDL = 2, TG = 3, VP = 3, GI = 3, BOP = 3, PPDi6mm = 1, CALi2mm = 1, CALi3_4mm = 2, 203377_s_at = 1, 204119_s_at = 1, 208651_x_at = 1, 209771_x_at = 1, 210164_at = -1, 216379_x_at = 1, 218638_s_at = -1, 220646_s_at = -1, 223125_s_at = -1, 223836_at = -1, 226279_at = -1, 235171_at = -1, 238423_at = -1, 242617_at = 1,	1	0.6	1	6	0.08	0.1	0.17	0.1
15	Sex = 1, WHR = 4, AC = 3, FPG = 3, INS = 1, HbA1c = 4, HOMA_IR = 2, HDL = 2, TG = 3, VP = 3, GI = 3, BOP = 3, PPDi6mm = 1, CALi2mm = 1, SUPP = 2, FNB = 3, 1553177_at = -1, 201029_s_at = -1, 203216_s_at = -1, 204346_s_at = -1, 206785_s_at = -1, 209581_at = -1, 210164_at = -1, 210606_x_at = -1, 212070_at = -1, 212843_at = -1, 213830_at = -1, 213849_s_at = -1, 213906_at = -1, 214617_at = -1, 214686_…	1	0.6	1	6	0.08	0.1	0.17	0.1
16	Sex = 1, WHR = 4, AC = 3, HOMA_IR = 2, TC = 4, TG = 3, PPDi3mm = 3, PPDi6mm = 1, SUPP = 2, 203992_s_at = 1, 214149_s_at = -1, 222816_s_at = -1, 240890_at = 1,	2	0.43	1	4.29	0.08	0.1	0.23	0.1
17	Sex = 2, Age = 2, AC = 3, FPG = 1, HOMA_IR = 2, HDL = 2, LDL = 3, TG = 3, PPDi3mm = 3, PPDi6mm = 1, CALi2mm = 1, CALi3_4mm = 3, CALi5mm = 1, N_HDL_C = 4, 1560800_at = 1, 201909_at = 1, 204409_s_at = 1, 204410_at = 1, 205000_at = 1, 205001_s_at = 1, 205010_at = 1, 206700_s_at = 1, 214218_s_at = -1, 221728_x_at = -1, 223646_s_at = 1, 224588_at = -1, 224590_at = -1, 227671_at = -1, 228492_at = 1, 23…	3	0.5	1	5	0.08	0.1	0.2	0.1
18	Sex = 2, Age = 2, HOMA_IR = 2, TC = 4, LDL = 4, TG = 3, VP = 3, TNT = 1, PPDi6mm = 1, CALi2mm = 1, CALi5mm = 2, MNCF = 2, N_HDL_C = 5, 1555643_s_at = 1, 1568763_s_at = -1, 201018_at = -1, 201019_s_at = -1, 201040_at = 1, 201234_at = 1, 201642_at = 1, 201666_at = 1, 201909_at = 1, 202436_s_at = 1, 202437_s_at = 1, 202545_at = 1, 202812_at = 1, 202833_s_at = 1, 202856_s_at = 1, 203642_s_at = -1, 20…	2	0.43	1	4.29	0.08	0.1	0.23	0.1
19	Sex = 2, AC = 3, HOMA_IR = 2, TC = 4, TG = 3, VP = 3, PPDi4_5mm = 1, CALi2mm = 1, SUPP = 2, N_HDL_C = 5, 1568763_s_at = -1, 200706_s_at = 1, 201909_at = 1, 202345_s_at = -1, 203608_at = -1, 203642_s_at = -1, 203989_x_at = 1, 204409_s_at = 1, 205000_at = 1, 205001_s_at = 1, 205267_at = -1, 205901_at = -1, 206108_s_at = 1, 206279_at = 1, 206700_s_at = 1, 208485_x_at = 1, 208633_s_at = 1, 210564_x_a…	2	0.43	1	4.29	0.08	0.1	0.23	0.1
20	Sex = 2, FPG = 1, INS = 1, HbA1c = 1, HDL = 2, TG = 3, PPDi3mm = 3, PPDi6mm = 1, CALi2mm = 1, CALi3_4mm = 3, 201909_at = 1, 204143_s_at = 1, 204409_s_at = 1, 204410_at = 1, 205000_at = 1, 205001_s_at = 1, 206624_at = 1, 206700_s_at = 1, 212155_at = -1, 214131_at = 1, 214218_s_at = -1, 221728_x_at = -1, 223646_s_at = 1, 224588_at = -1, 224589_at = -1, 224590_at = -1, 227259_at = -1, 227671_at = -1…	3	0.5	1	5	0.08	0.1	0.2	0.1
21	Sex = 2, FPG = 1, TC = 4, HDL = 2, TG = 3, VP = 3, PPDi3mm = 3, PPDi6mm = 1, CALi2mm = 1, CALi3_4mm = 3, SUPP = 2, 201909_at = 1, 204409_s_at = 1, 204410_at = 1, 205000_at = 1, 205001_s_at = 1, 206700_s_at = 1, 209301_at = 1, 211149_at = 1, 214218_s_at = -1, 221728_x_at = -1, 223646_s_at = 1, 224588_at = -1, 224590_at = -1, 226233_at = -1, 227671_at = -1, 228492_at = 1, 229694_at = -1, 230760_at …	3	0.5	1	5	0.08	0.1	0.2	0.1
22	Sex = 2, FPG = 1, HDL = 2, TG = 3, PPDi3mm = 3, PPDi6mm = 1, CALi2mm = 1, CALi3_4mm = 3, 201909_at = 1, 204409_s_at = 1, 204410_at = 1, 205000_at = 1, 205001_s_at = 1, 206700_s_at = 1, 214218_s_at = -1, 221728_x_at = -1, 223646_s_at = 1, 224588_at = -1, 224590_at = -1, 227671_at = -1, 228492_at = 1, 230760_at = 1,	3	0.67	1	5	0.11	0.13	0.2	0.13
23	Sex = 2, FPG = 1, HDL = 2, TG = 3, PPDi3mm = 3, PPDi6mm = 1, CALi2mm = 1, CALi3_4mm = 3, MNCF = 2, MNF = 2, 1554667_s_at = 1, 1559190_s_at = -1, 201018_at = -1, 201909_at = 1, 204061_at = -1, 204409_s_at = 1, 204410_at = 1, 205000_at = 1, 205001_s_at = 1, 206700_s_at = 1, 208637_x_at = 1, 211748_x_at = 1, 212187_x_at = 1, 214218_s_at = -1, 221728_x_at = -1, 223422_s_at = 1, 223646_s_at = 1, 22436…	3	0.5	1	5	0.08	0.1	0.2	0.1
24	Sex = 2, FPG = 2, HOMA_IR = 2, TC = 4, TG = 3, VP = 3, CALi2mm = 1, CALi3_4mm = 2, N_HDL_C = 5, 1552621_at = 1, 1552622_s_at = 1, 1556657_at = 1, 1557145_at = 1, 1557718_at = 1, 1557737_s_at = 1, 1559101_at = 1, 1560800_at = 1, 1562028_at = 1, 1562255_at = 1, 1562529_s_at = 1, 1564139_at = 1, 1564160_at = 1, 1564378_a_at = 1, 1565762_at = 1, 1565804_at = 1, 1566608_at = 1, 1568763_s_at = -1, 1569…	2	0.43	1	4.29	0.08	0.1	0.23	0.1
25	Sex = 2, INS = 1, HbA1c = 2, HOMA_IR = 2, TC = 4, TG = 3, VP = 3, CALi2mm = 1, N_HDL_C = 5, 1555977_at = 1, 1557293_at = -1, 1568763_s_at = -1, 201909_at = 1, 202773_s_at = 1, 203633_at = 1, 203642_s_at = -1, 203974_at = -1, 204409_s_at = 1, 204410_at = 1, 205000_at = 1, 205001_s_at = 1, 205010_at = 1, 205267_at = -1, 206279_at = 1, 206700_s_at = 1, 207735_at = 1, 208067_x_at = 1, 208485_x_at = 1…	2	0.43	1	4.29	0.08	0.1	0.23	0.1
26	Sex = 2, HOMA_IR = 2, TC = 4, TG = 3, VP = 3, CALi2mm = 1, N_HDL_C = 5, 1568763_s_at = -1, 201909_at = 1, 203642_s_at = -1, 204409_s_at = 1, 205000_at = 1, 205001_s_at = 1, 205267_at = -1, 206279_at = 1, 206700_s_at = 1, 208485_x_at = 1, 210564_x_at = 1, 212386_at = -1, 213891_s_at = -1, 214131_at = 1, 214218_s_at = -1, 219551_at = -1, 221004_s_at = -1, 221728_x_at = -1, 224588_at = -1, 224589_at…	2	0.57	1	4.29	0.1	0.13	0.23	0.13
27	Age = 1, BMI = 2, AC = 1, FPG = 1, INS = 1, HbA1c = 1, HOMA_IR = 1, HDL = 2, LDL = 1, TG = 1, TNT = 2, PPDi4_5mm = 2, PPDi6mm = 1, CALi2mm = 1, CALi3_4mm = 3, SUPP = 1, N_HDL_C = 1, 202393_s_at = -1, 207735_at = -1, 209969_s_at = -1, 210701_at = -1, 211138_s_at = -1, 212777_at = 1, 226924_at = -1, 233011_at = 1, 235099_at = 1, 238723_at = -1, 238909_at = 1,	4	0.5	1	5	0.08	0.1	0.2	0.1
28	Age = 1, BMI = 2, FPG = 1, INS = 1, HbA1c = 1, HOMA_IR = 1, TC = 2, HDL = 2, TG = 1, BOP = 2, TNT = 2, PPDi6mm = 1, CALi2mm = 1, CALi3_4mm = 3, NDI = 1, N_HDL_C = 1, 1556747_a_at = 1, 202018_s_at = -1, 203060_s_at = 1, 227017_at = 1, 227893_at = 1, 228719_at = 1, 230100_x_at = 1, 242770_at = -1,	4	0.5	1	5	0.08	0.1	0.2	0.1
29	Age = 1, BMI = 2, FPG = 1, INS = 1, HbA1c = 1, HOMA_IR = 1, HDL = 2, LDL = 1, TG = 1, VP = 2, TNT = 2, PPDi6mm = 1, CALi2mm = 1, CALi3_4mm = 3, NDI = 1, MNF = 2, N_HDL_C = 1, 201369_s_at = 1, 201850_at = -1, 203921_at = 1, 204198_s_at = 1, 205174_s_at = -1, 205306_x_at = -1, 210772_at = -1, 211138_s_at = -1, 223423_at = -1, 232375_at = -1, 235818_at = -1, 236696_at = 1, 238723_at = -1, 238909_at …	4	0.5	1	5	0.08	0.1	0.2	0.1
30	Age = 1, BMI = 2, FPG = 1, INS = 1, HbA1c = 1, HOMA_IR = 1, HDL = 2, LDL = 1, TG = 1, BOP = 2, TNT = 2, PPDi6mm = 1, CALi2mm = 1, CALi3_4mm = 3, CALi5mm = 1, FNB = 1, N_HDL_C = 1, 1559096_x_at = 1, 201689_s_at = -1, 203060_s_at = 1, 211138_s_at = -1, 214211_at = 1, 221004_s_at = 1, 229835_s_at = 1, 230100_x_at = 1, 235458_at = 1, 238723_at = -1, 238909_at = 1,	4	0.5	1	5	0.08	0.1	0.2	0.1
31	Age = 1, BMI = 2, FPG = 1, INS = 1, HbA1c = 1, HOMA_IR = 1, HDL = 2, LDL = 1, TG = 1, TNT = 2, PPDi6mm = 1, CALi2mm = 1, CALi3_4mm = 3, N_HDL_C = 1, 211138_s_at = -1, 238723_at = -1, 238909_at = 1,	4	0.67	1	5	0.11	0.13	0.2	0.13
32	Age = 1, BMI = 2, FPG = 1, INS = 1, HbA1c = 1, HOMA_IR = 1, HDL = 2, TG = 1, BOP = 2, TNT = 2, PPDi6mm = 1, CALi2mm = 1, CALi3_4mm = 3, N_HDL_C = 1, 203060_s_at = 1, 230100_x_at = 1,	4	0.67	1	5	0.11	0.13	0.2	0.13
33	Age = 1, BMI = 2, FPG = 1, INS = 1, HbA1c = 1, HOMA_IR = 1, HDL = 2, TG = 1, BOP = 2, TNT = 2, PPDi4_5mm = 2, PPDi6mm = 1, CALi2mm = 1, CALi3_4mm = 3, N_HDL_C = 1, 203060_s_at = 1, 209191_at = 1, 213703_at = -1, 219147_s_at = -1, 225731_at = 1, 229007_at = -1, 230100_x_at = 1, 235046_at = -1, 235230_at = -1, 236203_at = 1,	4	0.5	1	5	0.08	0.1	0.2	0.1
34	Age = 1, BMI = 2, FPG = 1, INS = 1, HbA1c = 1, HOMA_IR = 1, HDL = 2, TG = 1, BOP = 2, TNT = 2, PPDi6mm = 1, CALi2mm = 1, CALi3_4mm = 3, MNCF = 1, N_HDL_C = 1, 200982_s_at = -1, 201108_s_at = -1, 203060_s_at = 1, 205229_s_at = 1, 208022_s_at = -1, 210039_s_at = -1, 212813_at = -1, 219714_s_at = 1, 220496_at = -1, 226018_at = -1, 230100_x_at = 1, 230619_at = 1, 232617_at = 1, 241133_at = -1, 242094…	4	0.5	1	5	0.08	0.1	0.2	0.1
35	Age = 1, BMI = 2, FPG = 1, INS = 1, HbA1c = 1, HOMA_IR = 1, HDL = 2, TG = 1, TNT = 2, PPDi3mm = 2, PPDi6mm = 1, CALi2mm = 1, CALi3_4mm = 3, NDI = 1, N_HDL_C = 1, 1555977_at = -1, 1560999_a_at = 1, 205229_s_at = 1, 212315_s_at = -1, 213056_at = -1, 227364_at = -1, 228055_at = -1, 228056_s_at = -1, 228766_at = -1, 229656_s_at = 1, 231013_at = -1, 244413_at = 1, 244669_at = -1,	4	0.5	1	5	0.08	0.1	0.2	0.1
36	Age = 1, BMI = 2, FPG = 1, INS = 1, HbA1c = 1, HOMA_IR = 1, HDL = 2, TG = 1, TNT = 2, PPDi4_5mm = 2, PPDi6mm = 1, CALi2mm = 1, CALi3_4mm = 3, N_HDL_C = 1,	4	0.67	1	5	0.11	0.13	0.2	0.13
37	Age = 1, BMI = 2, FPG = 1, INS = 1, HbA1c = 1, HOMA_IR = 1, HDL = 2, TG = 1, TNT = 2, PPDi4_5mm = 2, PPDi6mm = 1, CALi2mm = 1, CALi3_4mm = 3, NDI = 1, N_HDL_C = 1, 1557293_at = -1, 211734_s_at = 1, 216902_s_at = -1, 223106_at = 1, 229040_at = -1, 229041_s_at = -1, 233519_at = -1,	4	0.5	1	5	0.08	0.1	0.2	0.1
38	Age = 1, BMI = 2, FPG = 1, INS = 1, HbA1c = 1, HOMA_IR = 1, HDL = 2, TG = 1, TNT = 2, PPDi4_5mm = 2, PPDi6mm = 1, CALi2mm = 1, CALi3_4mm = 3, N_HDL_C = 1, 204148_s_at = 1, 205229_s_at = 1, 211026_s_at = -1, 215090_x_at = -1, 225102_at = -1, 238669_at = -1, 239069_s_at = 1,	4	0.5	1	5	0.08	0.1	0.2	0.1
39	Age = 1, BMI = 2, FPG = 1, INS = 1, HbA1c = 1, HOMA_IR = 1, HDL = 2, TG = 1, TNT = 2, PPDi6mm = 1, CALi2mm = 1, CALi3_4mm = 3, N_HDL_C = 1,	4	0.83	1	5	0.13	0.17	0.2	0.17
40	Age = 1, BMI = 2, FPG = 1, INS = 1, HbA1c = 1, HOMA_IR = 1, HDL = 2, TG = 1, TNT = 2, PPDi6mm = 1, CALi2mm = 1, CALi3_4mm = 3, NDI = 1, N_HDL_C = 1,	4	0.67	1	5	0.11	0.13	0.2	0.13
41	Age = 1, BMI = 2, FPG = 1, INS = 1, HbA1c = 1, HOMA_IR = 1, HDL = 2, TG = 1, TNT = 2, PPDi6mm = 1, CALi2mm = 1, CALi3_4mm = 3, N_HDL_C = 1, 205229_s_at = 1,	4	0.67	1	5	0.11	0.13	0.2	0.13
42	Age = 1, BMI = 2, FPG = 1, INS = 1, HbA1c = 1, LDL = 1, TG = 1, VP = 1, GI = 1, BOP = 1, TNT = 2, PPDi3mm = 3, PPDi4_5mm = 1, PPDi6mm = 1, CALi5mm = 1, SUPP = 1, MNCF = 1, MNF = 1, FNB = 1, N_HDL_C = 1, 1554447_at = 1, 203305_at = -1, 204187_at = -1, 206283_s_at = -1, 207426_s_at = -1, 214109_at = -1, 216101_at = 1, 220094_s_at = -1, 223130_s_at = 1, 228097_at = 1, 228391_at = -1, 228791_at = 1, …	5	0.5	1	5	0.08	0.1	0.2	0.1
43	Age = 1, WHR = 2, FPG = 1, INS = 1, HbA1c = 1, TC = 2, TG = 1, VP = 1, GI = 1, BOP = 1, TNT = 2, PPDi3mm = 3, PPDi4_5mm = 1, PPDi6mm = 1, CALi5mm = 1, SUPP = 1, MNCF = 1, MNF = 1, FNB = 1, 207426_s_at = -1, 218243_at = -1, 223809_at = -1, 237747_at = 1,	5	0.5	1	5	0.08	0.1	0.2	0.1
44	Age = 1, AC = 2, FPG = 1, INS = 1, HbA1c = 1, TC = 2, TG = 1, VP = 1, GI = 1, BOP = 1, TNT = 2, PPDi3mm = 3, PPDi4_5mm = 1, PPDi6mm = 1, CALi5mm = 1, SUPP = 1, MNCF = 1, MNF = 1, FNB = 1, N_HDL_C = 1, 1552644_a_at = 1, 1558015_s_at = 1, 1559883_s_at = 1, 201295_s_at = 1, 212595_s_at = 1, 213187_x_at = 1, 215719_x_at = 1, 219788_at = 1, 221695_s_at = 1, 225742_at = 1, 228728_at = 1, 230434_at = 1,…	5	0.5	1	5	0.08	0.1	0.2	0.1
45	Age = 1, FPG = 1, INS = 1, HbA1c = 1, HOMA_IR = 1, TC = 2, TG = 1, VP = 1, GI = 1, BOP = 1, TNT = 2, PPDi3mm = 3, PPDi4_5mm = 1, PPDi6mm = 1, CALi2mm = 3, CALi5mm = 1, SUPP = 1, MNCF = 1, MNF = 1, FNB = 1, N_HDL_C = 1,	5	0.5	1	5	0.08	0.1	0.2	0.1
46	Age = 1, FPG = 1, INS = 1, HbA1c = 1, HOMA_IR = 1, HDL = 2, TG = 1, VP = 1, GI = 1, BOP = 1, TNT = 2, PPDi3mm = 3, PPDi4_5mm = 1, PPDi6mm = 1, CALi2mm = 3, CALi3_4mm = 1, CALi5mm = 1, SUPP = 1, MNCF = 1, MNF = 1, FNB = 1, N_HDL_C = 1, 1557813_at = 1, 205457_at = -1, 222380_s_at = 1, 226693_at = 1, 228851_s_at = -1, 237441_at = 1, 240908_at = 1,	5	0.5	1	5	0.08	0.1	0.2	0.1
47	Age = 1, FPG = 1, INS = 1, HbA1c = 1, HOMA_IR = 1, LDL = 1, TG = 1, VP = 1, GI = 1, BOP = 1, TNT = 2, PPDi3mm = 3, PPDi4_5mm = 1, PPDi6mm = 1, CALi2mm = 3, CALi5mm = 1, SUPP = 1, MNCF = 1, MNF = 1, FNB = 1, N_HDL_C = 1, 203485_at = 1, 207840_at = 1, 209570_s_at = -1, 219588_s_at = -1, 228854_at = 1, 230179_at = 1, 242972_at = -1,	5	0.5	1	5	0.08	0.1	0.2	0.1
48	Age = 1, FPG = 1, INS = 1, HbA1c = 1, HOMA_IR = 1, TG = 1, VP = 1, GI = 1, BOP = 1, TNT = 2, PPDi3mm = 3, PPDi4_5mm = 1, PPDi6mm = 1, CALi2mm = 3, CALi5mm = 1, SUPP = 1, MNCF = 1, MNF = 1, FNB = 1, N_HDL_C = 1,	5	0.67	1	5	0.11	0.13	0.2	0.13
49	Age = 1, FPG = 1, INS = 1, HbA1c = 1, HOMA_IR = 1, TG = 1, VP = 1, GI = 1, BOP = 1, TNT = 2, PPDi3mm = 3, PPDi4_5mm = 1, PPDi6mm = 1, CALi2mm = 3, CALi5mm = 1, SUPP = 1, MNCF = 1, MNF = 1, FNB = 1, N_HDL_C = 1, 209828_s_at = -1, 213805_at = 1, 223620_at = 1, 227260_at = 1, 227808_at = -1, 243495_s_at = 1, 243602_at = -1, 31874_at = -1,	5	0.5	1	5	0.08	0.1	0.2	0.1
50	Age = 1, FPG = 1, INS = 1, HbA1c = 1, TC = 2, HDL = 2, TG = 1, VP = 1, GI = 1, BOP = 1, TNT = 2, PPDi3mm = 3, PPDi4_5mm = 1, PPDi6mm = 1, CALi5mm = 1, SUPP = 1, MNCF = 1, MNF = 1, FNB = 1, N_HDL_C = 1, 203725_at = -1,	5	0.5	1	5	0.08	0.1	0.2	0.1
51	Age = 1, FPG = 1, INS = 1, HbA1c = 1, TC = 2, LDL = 1, TG = 1, VP = 1, GI = 1, BOP = 1, TNT = 2, PPDi3mm = 3, PPDi4_5mm = 1, PPDi6mm = 1, CALi5mm = 1, SUPP = 1, MNCF = 1, MNF = 1, FNB = 1, N_HDL_C = 1, 213876_x_at = 1, 215047_at = -1, 218066_at = 1, 222717_at = -1, 228264_at = 1, 228772_at = 1,	5	0.5	1	5	0.08	0.1	0.2	0.1
52	Age = 1, FPG = 1, INS = 1, HbA1c = 1, TC = 2, TG = 1, VP = 1, GI = 1, BOP = 1, TNT = 2, PPDi3mm = 3, PPDi4_5mm = 1, PPDi6mm = 1, CALi5mm = 1, SUPP = 1, MNCF = 1, MNF = 1, FNB = 1,	5	0.83	1	5	0.13	0.17	0.2	0.17
53	Age = 1, FPG = 1, INS = 1, HbA1c = 1, TC = 2, TG = 1, VP = 1, GI = 1, BOP = 1, TNT = 2, PPDi3mm = 3, PPDi4_5mm = 1, PPDi6mm = 1, CALi2mm = 3, CALi5mm = 1, SUPP = 1, MNCF = 1, MNF = 1, FNB = 1,	5	0.67	1	5	0.11	0.13	0.2	0.13
54	Age = 1, FPG = 1, INS = 1, HbA1c = 1, TC = 2, TG = 1, VP = 1, GI = 1, BOP = 1, TNT = 2, PPDi3mm = 3, PPDi4_5mm = 1, PPDi6mm = 1, CALi2mm = 3, CALi5mm = 1, SUPP = 1, MNCF = 1, MNF = 1, FNB = 1, 1552772_at = -1, 1557813_at = 1, 203725_at = -1, 209203_s_at = -1, 214395_x_at = 1, 222380_s_at = 1, 228248_at = 1, 235172_at = -1, 243683_at = -1,	5	0.5	1	5	0.08	0.1	0.2	0.1
55	Age = 1, FPG = 1, INS = 1, HbA1c = 1, TC = 2, TG = 1, VP = 1, GI = 1, BOP = 1, TNT = 2, PPDi3mm = 3, PPDi4_5mm = 1, PPDi6mm = 1, CALi2mm = 3, CALi5mm = 1, SUPP = 1, MNCF = 1, MNF = 1, FNB = 1, 213645_at = -1,	5	0.5	1	5	0.08	0.1	0.2	0.1
56	Age = 1, FPG = 1, INS = 1, HbA1c = 1, TC = 2, TG = 1, VP = 1, GI = 1, BOP = 1, TNT = 2, PPDi3mm = 3, PPDi4_5mm = 1, PPDi6mm = 1, CALi2mm = 3, CALi5mm = 1, SUPP = 1, MNCF = 1, MNF = 1, FNB = 1, 222848_at = 1, 227678_at = -1, 237189_at = 1, 241844_x_at = 1,	5	0.5	1	5	0.08	0.1	0.2	0.1
57	Age = 1, FPG = 1, INS = 1, HbA1c = 1, TC = 2, TG = 1, VP = 1, GI = 1, BOP = 1, TNT = 2, PPDi3mm = 3, PPDi4_5mm = 1, PPDi6mm = 1, CALi5mm = 1, SUPP = 1, NDI = 2, MNCF = 1, MNF = 1, FNB = 1, 1553551_s_at = 1, 203725_at = -1, 205844_at = -1, 235735_at = -1, 236395_at = 1,	5	0.5	1	5	0.08	0.1	0.2	0.1
58	Age = 1, FPG = 1, INS = 1, HbA1c = 1, TC = 2, TG = 1, VP = 1, GI = 1, BOP = 1, TNT = 2, PPDi3mm = 3, PPDi4_5mm = 1, PPDi6mm = 1, CALi5mm = 1, SUPP = 1, MNCF = 1, MNF = 1, FNB = 1, N_HDL_C = 1,	5	0.67	1	5	0.11	0.13	0.2	0.13
59	Age = 1, FPG = 1, INS = 1, HbA1c = 1, TC = 2, TG = 1, VP = 1, GI = 1, BOP = 1, TNT = 2, PPDi3mm = 3, PPDi4_5mm = 1, PPDi6mm = 1, CALi5mm = 1, SUPP = 1, MNCF = 1, MNF = 1, FNB = 1, 203725_at = -1,	5	0.67	1	5	0.11	0.13	0.2	0.13
60	Age = 1, FPG = 1, INS = 1, HbA1c = 1, TC = 4, VP = 3, PPDi6mm = 1, SUPP = 2, MNCF = 2, 1556839_s_at = 1, 201315_x_at = -1, 205006_s_at = 1, 205469_s_at = -1, 212203_x_at = -1, 217104_at = -1, 218747_s_at = -1, 218991_at = 1, 221771_s_at = -1, 222435_s_at = -1, 235308_at = 1, 236417_at = 1,	3	0.5	1	5	0.08	0.1	0.2	0.1
61	Age = 1, FPG = 1, INS = 1, HbA1c = 1, HDL = 2, TG = 1, VP = 1, GI = 1, BOP = 1, TNT = 2, PPDi3mm = 3, PPDi4_5mm = 1, PPDi6mm = 1, CALi5mm = 1, SUPP = 1, MNCF = 1, MNF = 1, FNB = 1, N_HDL_C = 1,	5	0.67	1	5	0.11	0.13	0.2	0.13
62	Age = 1, FPG = 1, INS = 1, HbA1c = 1, HDL = 2, TG = 1, VP = 1, GI = 1, BOP = 1, TNT = 2, PPDi3mm = 3, PPDi4_5mm = 1, PPDi6mm = 1, CALi5mm = 1, SUPP = 1, NDI = 2, MNCF = 1, MNF = 1, FNB = 1, N_HDL_C = 1, 201005_at = -1, 221992_at = -1, 225166_at = -1, 236395_at = 1,	5	0.5	1	5	0.08	0.1	0.2	0.1
63	Age = 1, FPG = 1, INS = 1, HbA1c = 1, LDL = 1, TG = 1, VP = 1, GI = 1, BOP = 1, TNT = 2, PPDi3mm = 3, PPDi4_5mm = 1, PPDi6mm = 1, CALi5mm = 1, SUPP = 1, MNCF = 1, MNF = 1, FNB = 1, N_HDL_C = 1,	5	0.67	1	5	0.11	0.13	0.2	0.13
64	Age = 1, FPG = 1, INS = 1, HbA1c = 1, TG = 1, VP = 1, GI = 1, BOP = 1, TNT = 2, PPDi3mm = 3, PPDi4_5mm = 1, PPDi6mm = 1, CALi5mm = 1, SUPP = 1, MNCF = 1, MNF = 1, FNB = 1,	5	1	1	5	0.16	0.2	0.2	0.2
65	Age = 1, FPG = 1, INS = 1, HbA1c = 1, TG = 1, VP = 1, GI = 1, BOP = 1, TNT = 2, PPDi3mm = 3, PPDi4_5mm = 1, PPDi6mm = 1, CALi2mm = 3, CALi5mm = 1, SUPP = 1, MNCF = 1, MNF = 1, FNB = 1,	5	0.83	1	5	0.13	0.17	0.2	0.17
66	Age = 1, FPG = 1, INS = 1, HbA1c = 1, TG = 1, VP = 1, GI = 1, BOP = 1, TNT = 2, PPDi3mm = 3, PPDi4_5mm = 1, PPDi6mm = 1, CALi2mm = 3, CALi5mm = 1, SUPP = 1, NDI = 2, MNCF = 1, MNF = 1, FNB = 1, 1557813_at = 1, 1560263_at = 1, 202581_at = -1, 222380_s_at = 1, 227446_s_at = -1, 227450_at = 1, 230077_at = 1, 232014_at = 1, 235056_at = -1, 236395_at = 1, 238970_at = 1, 239597_at = 1, 243149_at = 1,	5	0.5	1	5	0.08	0.1	0.2	0.1
67	Age = 1, FPG = 1, INS = 1, HbA1c = 1, TG = 1, VP = 1, GI = 1, BOP = 1, TNT = 2, PPDi3mm = 3, PPDi4_5mm = 1, PPDi6mm = 1, CALi2mm = 3, CALi5mm = 1, SUPP = 1, MNCF = 1, MNF = 1, FNB = 1, 1556402_at = 1, 1556932_at = 1, 1562249_at = 1, 1569180_at = 1, 1569482_at = 1, 201732_s_at = -1, 203678_at = 1, 207426_s_at = -1, 210102_at = -1, 227609_at = -1, 237747_at = 1, 242080_at = 1,	5	0.5	1	5	0.08	0.1	0.2	0.1
68	Age = 1, FPG = 1, INS = 1, HbA1c = 1, TG = 1, VP = 1, GI = 1, BOP = 1, TNT = 2, PPDi3mm = 3, PPDi4_5mm = 1, PPDi6mm = 1, CALi2mm = 3, CALi5mm = 1, SUPP = 1, MNCF = 1, MNF = 1, FNB = 1, 1557813_at = 1, 222380_s_at = 1,	5	0.67	1	5	0.11	0.13	0.2	0.13
69	Age = 1, FPG = 1, INS = 1, HbA1c = 1, TG = 1, VP = 1, GI = 1, BOP = 1, TNT = 2, PPDi3mm = 3, PPDi4_5mm = 1, PPDi6mm = 1, CALi5mm = 1, SUPP = 1, NDI = 2, MNCF = 1, MNF = 1, FNB = 1, 236395_at = 1,	5	0.67	1	5	0.11	0.13	0.2	0.13
70	Age = 1, FPG = 1, INS = 1, HbA1c = 1, TG = 1, VP = 1, GI = 1, BOP = 1, TNT = 2, PPDi3mm = 3, PPDi4_5mm = 1, PPDi6mm = 1, CALi5mm = 1, SUPP = 1, MNCF = 1, MNF = 1, FNB = 1, N_HDL_C = 1,	5	0.83	1	5	0.13	0.17	0.2	0.17
71	Age = 1, FPG = 1, INS = 1, HbA1c = 1, TG = 1, VP = 1, GI = 1, BOP = 1, TNT = 2, PPDi3mm = 3, PPDi4_5mm = 1, PPDi6mm = 1, CALi5mm = 1, SUPP = 1, MNCF = 1, MNF = 1, FNB = 1, 207426_s_at = -1, 237747_at = 1,	5	0.67	1	5	0.11	0.13	0.2	0.13
72	Age = 2, AC = 3, FPG = 3, INS = 1, HbA1c = 4, HOMA_IR = 2, TC = 4, HDL = 2, TG = 3, VP = 3, BOP = 3, PPDi3mm = 3, PPDi6mm = 1, CALi2mm = 1, 1552309_a_at = 1, 1569030_s_at = 1, 200887_s_at = 1, 202269_x_at = 1, 202270_at = 1, 203595_s_at = 1, 203596_s_at = 1, 206513_at = 1, 206828_at = -1, 217671_at = -1, 219684_at = 1, 226603_at = 1, 227199_at = -1, 230036_at = 1, 230707_at = -1, 232882_at = -1, …	1	0.6	1	6	0.08	0.1	0.17	0.1
73	Age = 2, AC = 3, HOMA_IR = 2, TC = 4, TG = 3, PPDi3mm = 3, PPDi4_5mm = 1, PPDi6mm = 1, SUPP = 2, N_HDL_C = 5, 202812_at = 1, 208485_x_at = 1, 212386_at = -1, 212387_at = -1, 222146_s_at = -1, 224851_at = -1,	2	0.43	1	4.29	0.08	0.1	0.23	0.1
74	Age = 2, HOMA_IR = 2, TC = 4, TG = 3, PPDi6mm = 1, FNB = 2, N_HDL_C = 5, 1556657_at = 1, 1557538_at = 1, 1559391_s_at = 1, 1562028_at = 1, 1562289_at = 1, 1562529_s_at = 1, 1563364_at = 1, 1565762_at = 1, 1565804_at = 1, 200998_s_at = -1, 202812_at = 1, 204160_s_at = 1, 204346_s_at = 1, 205821_at = 1, 205936_s_at = 1, 208268_at = -1, 208310_s_at = 1, 208450_at = -1, 208485_x_at = 1, 212386_at = -…	2	0.43	1	4.29	0.08	0.1	0.23	0.1
75	Age = 2, HOMA_IR = 2, TC = 4, TG = 3, PPDi6mm = 1, N_HDL_C = 5, 1553551_s_at = -1, 201694_s_at = 1, 202812_at = 1, 208485_x_at = 1, 210563_x_at = 1, 211317_s_at = 1, 212386_at = -1, 214850_at = -1, 224851_at = -1, 235575_at = -1,	2	0.43	1	4.29	0.08	0.1	0.23	0.1
76	Age = 2, HOMA_IR = 2, TC = 4, TG = 3, PPDi6mm = 1, N_HDL_C = 5, 202812_at = 1, 208485_x_at = 1, 212386_at = -1, 224851_at = -1,	2	0.57	1	4.29	0.1	0.13	0.23	0.13
77	BMI = 2, AC = 1, FPG = 1, INS = 1, HbA1c = 1, HOMA_IR = 1, HDL = 2, TG = 1, TNT = 2, PPDi3mm = 3, PPDi6mm = 1, CALi2mm = 1, CALi3_4mm = 3, CALi5mm = 1, SUPP = 1, FNB = 1, N_HDL_C = 1, 201690_s_at = -1, 203344_s_at = 1, 205382_s_at = 1, 210184_at = 1, 221004_s_at = 1, 221916_at = -1, 226924_at = -1, 227474_at = -1, 230983_at = -1,	4	0.5	1	5	0.08	0.1	0.2	0.1
78	BMI = 2, AC = 1, FPG = 1, INS = 1, HbA1c = 1, HOMA_IR = 1, HDL = 2, TG = 1, TNT = 2, PPDi6mm = 1, CALi2mm = 1, CALi3_4mm = 3, SUPP = 1, N_HDL_C = 1, 226924_at = -1,	4	0.67	1	5	0.11	0.13	0.2	0.13
79	BMI = 2, AC = 1, FPG = 1, INS = 1, HbA1c = 1, HOMA_IR = 1, HDL = 2, TG = 1, TNT = 2, PPDi6mm = 1, CALi2mm = 1, CALi3_4mm = 3, SUPP = 1, N_HDL_C = 1, 203126_at = -1, 203252_at = 1, 209524_at = 1, 210944_s_at = -1, 217973_at = 1, 222400_s_at = 1, 224686_x_at = -1, 226924_at = -1, 237189_at = -1, 238066_at = -1, 239647_at = -1,	4	0.5	1	5	0.08	0.1	0.2	0.1
80	BMI = 2, FPG = 1, INS = 1, HbA1c = 1, HOMA_IR = 1, TC = 2, HDL = 2, TG = 1, TNT = 2, PPDi6mm = 1, CALi2mm = 1, CALi3_4mm = 3, N_HDL_C = 1, 227893_at = 1,	4	0.67	1	5	0.11	0.13	0.2	0.13
81	BMI = 2, FPG = 1, INS = 1, HbA1c = 1, HOMA_IR = 1, TC = 2, HDL = 2, TG = 1, TNT = 2, PPDi6mm = 1, CALi2mm = 1, CALi3_4mm = 3, CALi5mm = 1, FNB = 1, N_HDL_C = 1, 204639_at = 1, 208651_x_at = -1, 211581_x_at = 1, 211582_x_at = 1, 212099_at = 1, 213510_x_at = -1, 213902_at = 1, 214181_x_at = 1, 220338_at = -1, 221004_s_at = 1, 223454_at = 1, 227893_at = 1, 239647_at = -1, 44790_s_at = -1,	4	0.5	1	5	0.08	0.1	0.2	0.1
82	BMI = 2, FPG = 1, INS = 1, HbA1c = 1, HOMA_IR = 1, TC = 2, HDL = 2, TG = 1, TNT = 2, PPDi6mm = 1, CALi2mm = 1, CALi3_4mm = 3, MNCF = 1, N_HDL_C = 1, 1560999_a_at = 1, 1562364_at = -1, 205033_s_at = -1, 209301_at = -1, 209555_s_at = -1, 210172_at = 1, 210218_s_at = -1, 222071_s_at = -1, 225800_at = -1, 227893_at = 1, 228766_at = -1, 230337_at = -1, 244413_at = 1,	4	0.5	1	5	0.08	0.1	0.2	0.1
83	BMI = 2, FPG = 1, INS = 1, HbA1c = 1, HOMA_IR = 1, TC = 2, HDL = 2, TG = 1, TNT = 2, PPDi6mm = 1, CALi2mm = 1, CALi3_4mm = 3, N_HDL_C = 1, 201360_at = 1, 202336_s_at = -1, 203139_at = 1, 204351_at = -1, 205685_at = 1, 210982_s_at = 1, 221491_x_at = -1, 221841_s_at = 1, 227893_at = 1, 235761_at = -1, 236417_at = -1,	4	0.5	1	5	0.08	0.1	0.2	0.1
84	BMI = 2, FPG = 1, INS = 1, HbA1c = 1, HOMA_IR = 1, HDL = 2, TG = 1, VP = 3, TNT = 2, PPDi6mm = 1, CALi2mm = 1, CALi3_4mm = 3, MNCF = 1, MNF = 1, N_HDL_C = 1, 1558011_at = 1, 204385_at = 1, 210663_s_at = 1, 211828_s_at = -1, 212706_at = 1, 215043_s_at = 1, 216050_at = -1, 217388_s_at = 1, 220952_s_at = -1, 225688_s_at = -1, 229881_at = -1, 230563_at = -1, 230923_at = -1, 235122_at = -1, 235567_at …	4	0.5	1	5	0.08	0.1	0.2	0.1
85	BMI = 2, FPG = 1, INS = 1, HbA1c = 1, HOMA_IR = 1, HDL = 2, TG = 1, TNT = 2, PPDi6mm = 1, CALi2mm = 1, CALi3_4mm = 3, N_HDL_C = 1,	4	1	1	5	0.16	0.2	0.2	0.2
86	BMI = 2, FPG = 1, INS = 1, HbA1c = 1, HOMA_IR = 1, HDL = 2, TG = 1, TNT = 2, PPDi6mm = 1, CALi2mm = 1, CALi3_4mm = 3, CALi5mm = 1, FNB = 1, N_HDL_C = 1, 221004_s_at = 1,	4	0.67	1	5	0.11	0.13	0.2	0.13
87	BMI = 2, FPG = 1, INS = 1, HbA1c = 1, HOMA_IR = 1, HDL = 2, TG = 1, TNT = 2, PPDi6mm = 1, CALi2mm = 1, CALi3_4mm = 3, MNCF = 1, N_HDL_C = 1,	4	0.67	1	5	0.11	0.13	0.2	0.13
88	BMI = 2, FPG = 1, INS = 1, HbA1c = 1, HOMA_IR = 1, HDL = 2, TG = 1, TNT = 2, PPDi6mm = 1, CALi2mm = 1, CALi3_4mm = 3, N_HDL_C = 1, 1560999_a_at = 1, 228766_at = -1, 244413_at = 1,	4	0.67	1	5	0.11	0.13	0.2	0.13
89	BMI = 2, FPG = 1, INS = 1, HbA1c = 1, HOMA_IR = 1, HDL = 2, TG = 1, TNT = 2, PPDi6mm = 1, CALi2mm = 1, CALi3_4mm = 3, N_HDL_C = 1, 1560999_a_at = 1, 202192_s_at = -1, 214582_at = 1, 214836_x_at = 1, 216207_x_at = 1, 217157_x_at = 1, 221651_x_at = 1, 221671_x_at = 1, 228766_at = -1, 244413_at = 1,	4	0.5	1	5	0.08	0.1	0.2	0.1
90	BMI = 2, FPG = 1, INS = 1, HbA1c = 1, HOMA_IR = 1, HDL = 2, TG = 1, TNT = 2, PPDi6mm = 1, CALi2mm = 1, CALi3_4mm = 3, N_HDL_C = 1, 239647_at = -1,	4	0.67	1	5	0.11	0.13	0.2	0.13
91	BMI = 3, FPG = 1, INS = 1, HbA1c = 1, TC = 4, HDL = 2, VP = 3, PPDi3mm = 3, PPDi6mm = 1, SUPP = 2, NDI = 2,	3	0.5	1	5	0.08	0.1	0.2	0.1
92	BMI = 3, HOMA_IR = 2, TC = 4, TG = 3, N_HDL_C = 5, 1553118_at = 1, 1556595_at = 1, 1556657_at = 1, 1556658_a_at = 1, 1557551_at = 1, 1559156_at = 1, 1559332_at = 1, 1559362_at = 1, 1560741_at = 1, 1562028_at = 1, 1562528_at = 1, 1562529_s_at = 1, 1565743_at = 1, 1565762_at = 1, 1565804_at = 1, 204143_s_at = 1, 207474_at = 1, 207979_s_at = 1, 208485_x_at = 1, 209616_s_at = -1, 210563_x_at = 1, 212…	2	0.43	1	4.29	0.08	0.1	0.23	0.1
93	BMI = 4, AC = 3, HOMA_IR = 2, TC = 4, TG = 3, VP = 3, TNT = 1, PPDi3mm = 3, PPDi6mm = 1, CALi2mm = 1, SUPP = 2, N_HDL_C = 5, 202436_s_at = 1, 202437_s_at = 1, 202643_s_at = 1, 206150_at = -1, 209841_s_at = -1, 213348_at = 1, 215111_s_at = 1, 216942_s_at = 1, 220122_at = 1, 221484_at = 1, 221601_s_at = -1, 228465_at = -1, 228722_at = -1, 229307_at = 1, 230833_at = 1, 231798_at = -1, 236075_s_at = …	2	0.43	1	4.29	0.08	0.1	0.23	0.1
94	WHR = 2, FPG = 1, INS = 1, HbA1c = 1, PPDi6mm = 1, CALi2mm = 1, MNCF = 2, MNF = 2, FNB = 1, 217028_at = 1, 224367_at = 1, 241036_at = 1,	3	0.5	1	5	0.08	0.1	0.2	0.1
95	WHR = 4, AC = 3, HOMA_IR = 2, TC = 4, TG = 3, VP = 3, GI = 3, BOP = 3, TNT = 1, PPDi3mm = 3, PPDi6mm = 1, CALi2mm = 1, CALi3_4mm = 3, SUPP = 2, 203141_s_at = 1, 227769_at = 1, 228170_at = 1, 229060_at = 1, 229307_at = 1, 231235_at = 1,	2	0.43	1	4.29	0.08	0.1	0.23	0.1
96	WHR = 4, AC = 3, HOMA_IR = 2, TC = 4, TG = 3, PPDi3mm = 3, PPDi6mm = 1, SUPP = 2, N_HDL_C = 5, 1558220_at = -1, 203411_s_at = 1, 203814_s_at = 1, 227211_at = 1, 227697_at = 1, 231688_at = 1, 235575_at = -1, 242859_at = -1,	2	0.43	1	4.29	0.08	0.1	0.23	0.1
97	WHR = 4, AC = 3, HOMA_IR = 2, TC = 4, TG = 3, PPDi3mm = 3, PPDi6mm = 1, SUPP = 2, 1555764_s_at = -1, 1558048_x_at = -1, 212196_at = 1, 214850_at = -1,	2	0.43	1	4.29	0.08	0.1	0.23	0.1
98	AC = 3, FPG = 1, INS = 1, HbA1c = 1, HOMA_IR = 2, HDL = 2, LDL = 3, PPDi3mm = 3, PPDi6mm = 1, CALi5mm = 1, 244546_at = 1,	3	0.5	1	5	0.08	0.1	0.2	0.1
99	AC = 3, FPG = 1, INS = 1, HbA1c = 1, TC = 4, VP = 3, PPDi6mm = 1, SUPP = 2, 212841_s_at = 1, 215175_at = -1, 219588_s_at = 1,	3	0.5	1	5	0.08	0.1	0.2	0.1
100	AC = 3, FPG = 1, INS = 1, HbA1c = 1, TNT = 1, PPDi6mm = 1, MNCF = 2, 1560814_a_at = 1, 232028_at = -1,	3	0.5	1	5	0.08	0.1	0.2	0.1
101	AC = 3, FPG = 1, INS = 1, HbA1c = 1, PPDi4_5mm = 2, PPDi6mm = 1, CALi2mm = 1, 227678_at = 1,	3	0.5	1	5	0.08	0.1	0.2	0.1
102	AC = 3, FPG = 1, HOMA_IR = 2, TC = 4, HDL = 2, LDL = 3, VP = 3, PPDi3mm = 3, PPDi6mm = 1, CALi5mm = 1, SUPP = 2, FNB = 3, 210401_at = -1, 219588_s_at = 1,	3	0.5	1	5	0.08	0.1	0.2	0.1
103	AC = 3, FPG = 1, HOMA_IR = 2, HDL = 2, LDL = 3, PPDi3mm = 3, PPDi6mm = 1, CALi5mm = 1,	3	0.67	1	5	0.11	0.13	0.2	0.13
104	AC = 3, FPG = 1, HOMA_IR = 2, HDL = 2, LDL = 3, GI = 1, BOP = 2, TNT = 1, PPDi3mm = 3, PPDi6mm = 1, CALi5mm = 1, MNCF = 2, 1559910_at = -1, 219093_at = -1, 223422_s_at = 1, 224902_at = 1, 237625_s_at = 1,	3	0.5	1	5	0.08	0.1	0.2	0.1
105	AC = 3, FPG = 1, TC = 4, VP = 3, TNT = 1, PPDi6mm = 1, SUPP = 2, MNCF = 2, 211654_x_at = -1, 212998_x_at = -1, 212999_x_at = -1, 217973_at = -1, 219588_s_at = 1, 223210_at = 1,	3	0.5	1	5	0.08	0.1	0.2	0.1
106	AC = 3, FPG = 1, TC = 4, VP = 3, PPDi6mm = 1, CALi2mm = 1, SUPP = 2, 205308_at = 1, 209788_s_at = -1, 218857_s_at = 1, 219588_s_at = 1,	3	0.5	1	5	0.08	0.1	0.2	0.1
107	AC = 3, FPG = 1, TC = 4, VP = 3, PPDi6mm = 1, SUPP = 2, 219588_s_at = 1,	3	0.67	1	5	0.11	0.13	0.2	0.13
108	AC = 3, FPG = 1, TNT = 1, PPDi6mm = 1, CALi2mm = 1, MNCF = 2, MNF = 2, 224367_at = 1, 225525_at = -1, 230110_at = -1,	3	0.5	1	5	0.08	0.1	0.2	0.1
109	AC = 3, FPG = 1, TNT = 1, PPDi6mm = 1, MNCF = 2,	3	0.67	1	5	0.11	0.13	0.2	0.13
110	AC = 3, FPG = 3, INS = 1, HbA1c = 4, HOMA_IR = 2, HDL = 2, TG = 3, VP = 3, BOP = 3, PPDi6mm = 1, CALi2mm = 1,	1	1	1	6	0.14	0.17	0.17	0.17
111	AC = 3, FPG = 3, INS = 1, HbA1c = 4, HOMA_IR = 2, TC = 4, HDL = 2, TG = 3, VP = 3, BOP = 3, PPDi6mm = 1, CALi2mm = 1, 206828_at = -1, 217671_at = -1, 227199_at = -1, 232882_at = -1, 233690_at = -1, 241786_at = -1, 242121_at = -1,	1	0.8	1	6	0.11	0.13	0.17	0.13
112	AC = 3, FPG = 3, INS = 1, HbA1c = 4, HOMA_IR = 2, TC = 4, HDL = 2, TG = 3, VP = 3, BOP = 3, PPDi6mm = 1, CALi2mm = 1, SUPP = 2, MNCF = 2, 1552343_s_at = -1, 1556658_a_at = -1, 1556728_at = -1, 1557551_at = -1, 1557813_at = -1, 1558410_s_at = -1, 1558569_at = -1, 1559413_at = -1, 1569652_at = -1, 1570143_at = -1, 1570507_at = -1, 201061_s_at = 1, 201369_s_at = -1, 202018_s_at = 1, 203408_s_at = -1…	1	0.6	1	6	0.08	0.1	0.17	0.1
113	AC = 3, FPG = 3, INS = 1, HbA1c = 4, HOMA_IR = 2, TC = 4, HDL = 2, TG = 3, VP = 3, BOP = 3, PPDi6mm = 1, CALi2mm = 1, 203377_s_at = 1, 206637_at = -1, 206828_at = -1, 209840_s_at = -1, 211996_s_at = -1, 217671_at = -1, 222317_at = -1, 227199_at = -1, 227548_at = -1, 228722_at = -1, 232882_at = -1, 233690_at = -1, 241786_at = -1, 242121_at = -1, 244387_at = -1,	1	0.6	1	6	0.08	0.1	0.17	0.1
114	AC = 3, FPG = 3, INS = 1, HbA1c = 4, HOMA_IR = 2, HDL = 2, TG = 3, VP = 3, BOP = 3, TNT = 2, PPDi6mm = 1, CALi2mm = 1, SUPP = 2, 1558078_at = -1, 201324_at = -1, 203377_s_at = 1, 209055_s_at = 1, 209754_s_at = 1, 219015_s_at = 1, 223130_s_at = -1, 223584_s_at = 1, 226838_at = 1, 229026_at = 1, 236062_at = -1, 243995_at = 1,	1	0.6	1	6	0.08	0.1	0.17	0.1
115	AC = 3, FPG = 3, INS = 1, HbA1c = 4, HOMA_IR = 2, HDL = 2, TG = 3, VP = 3, BOP = 3, PPDi3mm = 3, PPDi6mm = 1, CALi2mm = 1, 242008_at = -1,	1	0.8	1	6	0.11	0.13	0.17	0.13
116	AC = 3, FPG = 3, INS = 1, HbA1c = 4, HOMA_IR = 2, HDL = 2, TG = 3, VP = 3, BOP = 3, PPDi3mm = 3, PPDi6mm = 1, CALi2mm = 1, CALi5mm = 1, SUPP = 2, 1559034_at = -1, 1563315_s_at = -1, 1569477_at = -1, 205671_s_at = 1, 208727_s_at = 1, 212706_at = -1, 212999_x_at = -1, 213317_at = 1, 221724_s_at = -1, 223130_s_at = -1, 229026_at = 1, 229119_s_at = -1, 229943_at = 1, 232304_at = -1, 232396_at = -1, 2…	1	0.6	1	6	0.08	0.1	0.17	0.1
117	AC = 3, FPG = 3, INS = 1, HbA1c = 4, HOMA_IR = 2, HDL = 2, TG = 3, VP = 3, BOP = 3, PPDi3mm = 3, PPDi6mm = 1, CALi2mm = 1, 1553856_s_at = 1, 1558371_a_at = -1, 1563209_a_at = 1, 201294_s_at = -1, 203377_s_at = 1, 203591_s_at = -1, 203604_at = -1, 204168_at = -1, 204971_at = -1, 206584_at = -1, 208450_at = -1, 209185_s_at = -1, 215925_s_at = 1, 218100_s_at = 1, 218739_at = -1, 219434_at = -1, 2197…	1	0.6	1	6	0.08	0.1	0.17	0.1
118	AC = 3, FPG = 3, INS = 1, HbA1c = 4, HOMA_IR = 2, HDL = 2, TG = 3, VP = 3, BOP = 3, PPDi6mm = 1, CALi2mm = 1, SUPP = 2, 223130_s_at = -1, 229026_at = 1,	1	0.8	1	6	0.11	0.13	0.17	0.13
119	AC = 3, FPG = 3, INS = 1, HbA1c = 4, HOMA_IR = 2, HDL = 2, TG = 3, VP = 3, BOP = 3, PPDi6mm = 1, CALi2mm = 1, 203377_s_at = 1,	1	0.8	1	6	0.11	0.13	0.17	0.13
120	AC = 3, INS = 1, HOMA_IR = 2, TC = 4, TG = 3, VP = 3, BOP = 3, CALi2mm = 1, SUPP = 2, N_HDL_C = 5, 1555214_a_at = 1, 209911_x_at = 1, 223210_at = 1, 235180_at = 1, 236075_s_at = -1, 241824_at = 1, 244172_at = -1,	2	0.43	1	4.29	0.08	0.1	0.23	0.1
121	AC = 3, INS = 2, HOMA_IR = 2, TC = 4, TG = 3, PPDi3mm = 3, PPDi6mm = 1, SUPP = 2, FNB = 2, 1563364_at = 1, 210039_s_at = 1, 225700_at = 1, 228613_at = 1, 232600_at = 1, 235589_s_at = 1, 239412_at = -1, 239926_at = -1,	2	0.43	1	4.29	0.08	0.1	0.23	0.1
122	AC = 3, HOMA_IR = 2, TC = 4, HDL = 2, TG = 3, VP = 3, CALi2mm = 1, SUPP = 2, N_HDL_C = 5, 1564160_at = 1, 206110_at = 1, 206682_at = -1, 207795_s_at = 1, 210606_x_at = 1, 220784_s_at = 1, 222111_at = 1, 225512_at = 1, 228372_at = 1, 236075_s_at = -1, 241844_x_at = -1, 243745_at = 1, 244172_at = -1,	2	0.43	1	4.29	0.08	0.1	0.23	0.1
123	AC = 3, HOMA_IR = 2, TC = 4, HDL = 2, TG = 3, VP = 3, CALi2mm = 1, SUPP = 2, 1557718_at = 1, 211430_s_at = -1, 213502_x_at = -1, 221253_s_at = -1, 221286_s_at = -1, 222186_at = 1, 225897_at = -1, 229187_at = 1, 230619_at = -1, 230788_at = -1, 231956_at = 1, 232600_at = 1, 235099_at = -1, 235589_s_at = 1, 236833_at = 1, 239243_at = 1, 241460_at = 1, 243049_at = 1, 244286_at = 1,	2	0.43	1	4.29	0.08	0.1	0.23	0.1
124	AC = 3, HOMA_IR = 2, TC = 4, LDL = 4, TG = 3, VP = 3, TNT = 1, PPDi3mm = 3, PPDi6mm = 1, CALi2mm = 1, CALi5mm = 2, SUPP = 2, 211430_s_at = -1, 211571_s_at = 1, 215090_x_at = 1, 221286_s_at = -1, 229307_at = 1, 235099_at = -1,	2	0.43	1	4.29	0.08	0.1	0.23	0.1
125	AC = 3, HOMA_IR = 2, TC = 4, TG = 3, VP = 3, BOP = 3, CALi2mm = 1, SUPP = 2, MNF = 3, 1566558_x_at = -1, 204168_at = -1, 211430_s_at = -1, 221286_s_at = -1, 226189_at = 1, 235099_at = -1,	2	0.43	1	4.29	0.08	0.1	0.23	0.1
126	AC = 3, HOMA_IR = 2, TC = 4, TG = 3, VP = 3, CALi2mm = 1, SUPP = 2, N_HDL_C = 5, 236075_s_at = -1, 244172_at = -1,	2	0.57	1	4.29	0.1	0.13	0.23	0.13
127	AC = 3, HOMA_IR = 2, TC = 4, TG = 3, VP = 3, CALi2mm = 1, SUPP = 2, 211430_s_at = -1, 221286_s_at = -1, 235099_at = -1,	2	0.57	1	4.29	0.1	0.13	0.23	0.13
128	AC = 3, HOMA_IR = 2, TC = 4, TG = 3, PPDi3mm = 3, PPDi6mm = 1, SUPP = 2, NDI = 3, N_HDL_C = 5, 1558971_at = 1, 1568780_at = 1, 203290_at = -1, 204160_s_at = 1, 206857_s_at = 1, 209524_at = 1, 222111_at = 1, 222895_s_at = -1, 225512_at = 1, 227478_at = 1, 233500_x_at = 1, 238002_at = 1, 243882_at = -1,	2	0.43	1	4.29	0.08	0.1	0.23	0.1
129	AC = 3, HOMA_IR = 2, TC = 4, TG = 3, PPDi4_5mm = 1, SUPP = 2, N_HDL_C = 5, 208485_x_at = 1, 212386_at = -1, 212387_at = -1, 222146_s_at = -1,	2	0.57	1	4.29	0.1	0.13	0.23	0.13
130	AC = 3, HOMA_IR = 2, TC = 4, TG = 3, PPDi4_5mm = 1, SUPP = 2, N_HDL_C = 5, 1555892_s_at = -1, 1557527_at = 1, 205917_at = 1, 208485_x_at = 1, 210563_x_at = 1, 212386_at = -1, 212387_at = -1, 222146_s_at = -1, 240608_at = -1,	2	0.43	1	4.29	0.08	0.1	0.23	0.1
131	AC = 3, HOMA_IR = 2, TC = 4, TG = 3, PPDi4_5mm = 1, SUPP = 2, N_HDL_C = 5, 1556657_at = 1, 1560443_at = 1, 1562028_at = 1, 1562529_s_at = 1, 1565762_at = 1, 1565804_at = 1, 202073_at = 1, 203753_at = -1, 205483_s_at = -1, 208485_x_at = 1, 212386_at = -1, 212387_at = -1, 213605_s_at = 1, 219498_s_at = -1, 222111_at = 1, 222146_s_at = -1, 222891_s_at = -1, 225512_at = 1, 226873_at = 1, 227113_at = …	2	0.43	1	4.29	0.08	0.1	0.23	0.1
132	AC = 3, HOMA_IR = 2, TC = 4, TG = 3, SUPP = 2, N_HDL_C = 5, 1554663_a_at = 1, 1556209_at = 1, 221992_at = 1, 222111_at = 1, 223306_at = 1, 225155_at = -1, 225512_at = 1,	2	0.43	1	4.29	0.08	0.1	0.23	0.1
133	AC = 3, HOMA_IR = 2, TC = 4, TG = 3, SUPP = 2, N_HDL_C = 5, 222111_at = 1, 225512_at = 1,	2	0.57	1	4.29	0.1	0.13	0.23	0.13
134	AC = 3, HOMA_IR = 2, TC = 4, TG = 3, SUPP = 2, 1553043_a_at = -1, 203104_at = -1, 211828_s_at = 1, 213212_x_at = 1, 213655_at = -1, 213703_at = 1, 214705_at = 1, 214833_at = 1, 217763_s_at = -1, 227067_x_at = -1, 228376_at = -1, 228549_at = 1, 231647_s_at = -1, 232315_at = 1, 232600_at = 1, 233440_at = 1, 235589_s_at = 1, 235786_at = 1, 240061_at = 1, 242457_at = 1, 242644_at = 1, 243602_at = 1,	2	0.43	1	4.29	0.08	0.1	0.23	0.1
135	AC = 3, HOMA_IR = 2, TC = 4, TG = 3, SUPP = 2, 232600_at = 1, 235589_s_at = 1,	2	0.57	1	4.29	0.1	0.13	0.23	0.13
136	FPG = 1, INS = 1, HbA1c = 1, TC = 4, VP = 3, PPDi6mm = 1, SUPP = 2,	3	0.67	1	5	0.11	0.13	0.2	0.13
137	FPG = 1, INS = 1, HbA1c = 1, TC = 4, VP = 3, BOP = 3, PPDi6mm = 1, CALi2mm = 1, SUPP = 2, 221634_at = 1, 230681_at = 1,	3	0.5	1	5	0.08	0.1	0.2	0.1
138	FPG = 1, INS = 1, HbA1c = 1, HDL = 2, PPDi3mm = 3, PPDi6mm = 1, MNCF = 2, 204401_at = 1, 219147_s_at = 1, 223422_s_at = 1, 224902_at = 1,	3	0.5	1	5	0.08	0.1	0.2	0.1
139	FPG = 1, TC = 4, HDL = 2, VP = 3, PPDi3mm = 3, PPDi4_5mm = 1, PPDi6mm = 1, SUPP = 2, MNCF = 2, 223306_at = -1, 223422_s_at = 1, 224902_at = 1, 225046_at = 1,	3	0.5	1	5	0.08	0.1	0.2	0.1
140	FPG = 1, TC = 4, VP = 3, PPDi6mm = 1, CALi2mm = 1, SUPP = 2, MNCF = 2, MNF = 2, 218718_at = 1, 224367_at = 1, 242622_x_at = 1,	3	0.5	1	5	0.08	0.1	0.2	0.1
141	FPG = 1, TC = 4, VP = 3, PPDi6mm = 1, SUPP = 2, MNCF = 2,	3	0.67	1	5	0.11	0.13	0.2	0.13
142	FPG = 1, HDL = 2, PPDi3mm = 3, PPDi6mm = 1, MNCF = 2, 223422_s_at = 1, 224902_at = 1,	3	0.67	1	5	0.11	0.13	0.2	0.13
143	FPG = 1, PPDi6mm = 1, CALi2mm = 1, MNCF = 2, MNF = 2, 224367_at = 1,	3	0.67	1	5	0.11	0.13	0.2	0.13
144	INS = 1, HOMA_IR = 2, TC = 4, TG = 3, VP = 3, TNT = 1, PPDi6mm = 1, CALi2mm = 1, N_HDL_C = 5, 1558028_x_at = 1, 200838_at = 1, 202435_s_at = 1, 202436_s_at = 1, 202437_s_at = 1, 203658_at = 1, 205659_at = -1, 205819_at = 1, 215111_s_at = 1, 220122_at = 1, 221601_s_at = -1, 223281_s_at = 1, 227276_at = 1, 227548_at = -1, 235575_at = -1, 236809_at = 1, 238900_at = 1, 242972_at = 1,	2	0.43	1	4.29	0.08	0.1	0.23	0.1
145	INS = 1, HOMA_IR = 2, TC = 4, TG = 3, VP = 3, CALi2mm = 1, N_HDL_C = 5, 1564160_at = 1, 207795_s_at = 1, 210606_x_at = 1, 225155_at = -1, 228996_at = -1, 233816_at = 1,	2	0.43	1	4.29	0.08	0.1	0.23	0.1
146	HOMA_IR = 2, TC = 4, LDL = 4, TG = 3, VP = 3, TNT = 1, PPDi6mm = 1, CALi2mm = 1, CALi5mm = 2, NDI = 2, 214850_at = -1, 233571_x_at = -1, 236962_at = 1,	2	0.43	1	4.29	0.08	0.1	0.23	0.1
147	HOMA_IR = 2, TC = 4, LDL = 4, TG = 3, VP = 3, TNT = 1, PPDi6mm = 1, CALi2mm = 1, CALi5mm = 2, FNB = 2, 1557718_at = 1, 1563364_at = 1, 227135_at = 1, 231956_at = 1, 236833_at = 1, 238894_at = 1, 239243_at = 1, 244286_at = 1,	2	0.43	1	4.29	0.08	0.1	0.23	0.1
148	HOMA_IR = 2, TC = 4, TG = 3, VP = 3, TNT = 1, PPDi6mm = 1, CALi2mm = 1, N_HDL_C = 5, 1555882_at = -1, 1564160_at = 1, 202062_s_at = 1, 202436_s_at = 1, 202437_s_at = 1, 203939_at = -1, 204160_s_at = 1, 205259_at = -1, 207795_s_at = 1, 210606_x_at = 1, 212400_at = -1, 214974_x_at = 1, 215101_s_at = 1, 215111_s_at = 1, 220122_at = 1, 221234_s_at = -1, 221558_s_at = -1, 221601_s_at = -1, 226924_at =…	2	0.43	1	4.29	0.08	0.1	0.23	0.1
149	HOMA_IR = 2, TC = 4, TG = 3, VP = 3, TNT = 1, PPDi6mm = 1, CALi2mm = 1, N_HDL_C = 5, 202436_s_at = 1, 202437_s_at = 1, 215111_s_at = 1, 220122_at = 1, 221601_s_at = -1, 238900_at = 1, 242972_at = 1,	2	0.57	1	4.29	0.1	0.13	0.23	0.13
150	HOMA_IR = 2, TC = 4, TG = 3, VP = 3, CALi2mm = 1, N_HDL_C = 5, 1564160_at = 1, 207795_s_at = 1, 210606_x_at = 1,	2	0.57	1	4.29	0.1	0.13	0.23	0.13
151	HOMA_IR = 2, TC = 4, TG = 3, VP = 3, CALi2mm = 1, 1557632_at = 1, 1557718_at = 1, 209939_x_at = 1, 211067_s_at = -1, 222214_at = 1, 224686_x_at = 1, 231647_s_at = -1, 231956_at = 1, 232264_at = 1, 233302_at = 1, 235757_at = 1, 236833_at = 1, 238536_at = 1, 239243_at = 1, 239651_at = 1, 240061_at = 1, 242457_at = 1, 242803_at = 1, 242859_at = 1, 243915_at = 1, 244286_at = 1, 244292_at = 1, 244592_…	2	0.43	1	4.29	0.08	0.1	0.23	0.1
152	HOMA_IR = 2, TC = 4, TG = 3, VP = 3, CALi2mm = 1, 1557718_at = 1, 231956_at = 1, 236833_at = 1, 239243_at = 1, 244286_at = 1,	2	0.57	1	4.29	0.1	0.13	0.23	0.13
153	HOMA_IR = 2, TC = 4, TG = 3, PPDi6mm = 1, FNB = 2, 1556672_a_at = 1, 1563364_at = 1, 202098_s_at = 1, 214850_at = -1, 220001_at = -1, 227677_at = 1, 231647_s_at = -1, 232257_s_at = -1, 240061_at = 1, 242457_at = 1,	2	0.43	1	4.29	0.08	0.1	0.23	0.1
154	HOMA_IR = 2, TC = 4, TG = 3, PPDi6mm = 1, FNB = 2, 1563364_at = 1,	2	0.57	1	4.29	0.1	0.13	0.23	0.13
155	HOMA_IR = 2, TC = 4, TG = 3, PPDi6mm = 1, N_HDL_C = 5, 1558882_at = -1, 204160_s_at = 1, 225155_at = -1, 226876_at = -1, 233500_x_at = 1, 235575_at = -1,	2	0.43	1	4.29	0.08	0.1	0.23	0.1
156	HOMA_IR = 2, TC = 4, TG = 3, PPDi6mm = 1, N_HDL_C = 5, 204160_s_at = 1, 233500_x_at = 1,	2	0.57	1	4.29	0.1	0.13	0.23	0.13
157	HOMA_IR = 2, TC = 4, TG = 3, N_HDL_C = 5, 1556657_at = 1, 1562028_at = 1, 1562529_s_at = 1, 1565762_at = 1, 1565804_at = 1, 208485_x_at = 1, 212386_at = -1, 232889_at = 1, 233813_at = 1, 236404_at = 1, 236931_at = 1, 242440_at = 1, 242490_at = 1,	2	0.57	1	4.29	0.1	0.13	0.23	0.13
158	HOMA_IR = 2, TC = 4, TG = 3, N_HDL_C = 5, 208485_x_at = 1, 212386_at = -1,	2	0.71	1	4.29	0.13	0.17	0.23	0.17
159	HOMA_IR = 2, TC = 4, TG = 3, N_HDL_C = 5, 208485_x_at = 1, 210563_x_at = 1, 212386_at = -1,	2	0.57	1	4.29	0.1	0.13	0.23	0.13
160	HOMA_IR = 2, TC = 4, TG = 3, N_HDL_C = 5, 225155_at = -1,	2	0.57	1	4.29	0.1	0.13	0.23	0.13
161	HOMA_IR = 2, TC = 4, TG = 3, 231647_s_at = -1, 240061_at = 1, 242457_at = 1,	2	0.57	1	4.29	0.1	0.13	0.23	0.13
